# Supplementary material for: Attitudes of women towards intimate partner violence in Guyana: A cross-sectional analytical study
Source: PLoS One. 2024 May 30;19(5):e0303902. doi: 10.1371/journal.pone.0303902 (PMC11139257; doi:10.1371/journal.pone.0303902)
Supplement: S1 Dataset — (XLSX) [file pone.0303902.s002.xlsx]

## Sheet: Sheet1
WB6A	MT1	MT2	MT3	MT4	DV1A	DV1B	DV1C	DV1D	DV1E	DV1F	DV1G	DV1H	DV1I	DV1J	HH6	HH6A	HH7	MSTATUS	ethnicity	wmweight	windex5	womage
	N	N	N	N	N	N	Y	Y	N	Y	Y	Y	Y	N	U	I	BA	C	A	0.680331	P	43
	N	N	N	N	N	N	N	N	N	Y	Y	N	N	N	U	I	BA	C	A	0.680331	P	36
	N	N	N	N	Y	N	N	N	N	D	D	D	D	D	U	I	BA	C	A	0.680331	P	23
L	A	A	N	N	N	N	N	N	N	N	N	N	N	N	U	I	BA	C	A	0.680331	P	30
P	N	N	N	N	N	N	N	N	N	N	N	N	N	N	U	I	BA	C	A	0.680331	P	30
P	N	N	N	N	N	N	N	N	N	N	N	N	N	N	U	I	BA	C	M	0.180549	P	45
U	N	N	N	Y	N	N	N	N	N	N	N	N	N	N	U	I	BA	N	M	0.180549	P	18
P	N	N	N	N	N	N	N	N	N	N	N	N	N	N	U	I	BA	C	A	0.180549	P	22
P	N	L	L	N	Y	Y	Y	Y	Y	Y	Y	Y	Y	N	U	I	BA	C	M	0.180549	P	27
U	N	N	N	N	N	N	N	N	N	N	N	N	N	N	U	I	BA	F	M	0.180549	P	34
	N	A	N	N	Y	Y	Y	Y	Y	Y	Y	Y	Y	Y	U	I	BA	C	A	0.180549	P	43
P	N	A	N	N	N	Y	Y	N	Y	N	Y	N	N	Y	U	I	BA	N	A	0.180549	P	15
	N	N	N	N	N	N	N	Y	N	Y	Y	N	N	N	U	I	BA	C	A	0.180549	P	36
L	N	N	N	N	N	N	N	N	N	N	N	N	N	N	U	I	BA	F	A	0.180549	P	22
U	N	N	N	N	N	N	N	Y	Y	Y	Y	Y	Y	N	U	I	BA	N	A	0.180549	P	16
L	A	A	A	N	N	N	N	N	N	N	N	N	N	N	U	I	BA	C	M	0.129342	P	30
U	A	A	N	N	N	N	N	N	N	N	N	N	N	N	U	I	BA	C	A	0.129342	P	20
P	L	L	A	N	Y	Y	Y	Y	N	Y	Y	N	Y	N	U	I	BA	C	M	0.129342	P	21
L	A	A	N	N	N	N	N	N	N	N	N	N	N	N	U	I	BA	C	M	0.129342	P	28
P	L	L	A	N	N	N	N	N	N	N	N	N	N	N	U	I	BA	C	M	0.129342	P	46
P	N	N	N	N	N	N	N	N	N	N	N	N	N	N	U	I	BA	C	A	0.129342	P	45
U	L	L	A	N	N	N	N	N	N	N	N	N	N	N	U	I	BA	C	M	0.126207	P	25
U	A	A	A	Y	N	N	N	N	N	N	N	N	N	N	U	I	BA	N	M	0.126207	R	22
H	A	A	A	Y	N	N	N	N	N	N	N	N	N	N	U	I	BA	C	M	0.069322	S	47
P	N	N	N	N	N	N	N	N	N	N	N	N	N	N	U	I	BA	C	E	0.069322	P	40
U	A	N	A	Y	N	N	N	N	N	N	N	N	N	N	U	I	BA	C	M	0.069322	R	28
L	L	N	N	N	N	N	N	N	N	N	N	N	N	N	U	I	BA	C	M	0.069322	R	19
L	L	N	L	N	N	N	N	N	N	N	N	N	N	N	U	I	BA	C	A	0.132108	S	35
U	A	A	A	Y	N	N	N	N	N	N	N	N	N	N	U	I	BA	N	A	0.132108	P	16
P	L	L	L	N	N	N	N	N	N	N	N	N	N	N	U	I	BA	F	M	0.132108	S	47
U	A	A	L	Y	N	N	N	N	N	N	N	N	N	N	U	I	BA	C	A	0.132108	R	37
U	A	N	A	Y	N	N	N	N	N	N	N	N	N	N	U	I	BA	C	A	0.132108	R	21
U	A	A	A	Y	N	N	N	N	N	N	N	N	N	N	U	I	BA	F	A	0.132108	R	28
U	A	N	A	N	N	N	N	N	N	N	N	N	N	N	U	I	BA	C	M	0.132108	F	32
H	A	N	A	Y	N	N	N	N	N	N	N	N	N	N	U	I	BA	C	A	0.132108	P	35
U	A	N	A	Y	N	N	N	N	N	N	N	N	N	N	U	I	BA	N	A	0.132108	P	15
U	A	N	A	N	N	N	N	N	N	N	N	N	N	N	U	I	BA	C	A	0.132108	S	21
U	N	N	A	Y	N	N	N	N	N	N	N	N	N	N	U	I	BA	N	M	0.132108	F	21
U	N	A	A	Y	N	N	N	N	N	N	N	N	N	N	U	I	BA	C	A	0.132108	M	26
P	N	N	N	N	N	N	N	N	N	N	N	N	N	N	U	I	BA	C	A	0.132108	P	27
P	L	L	L	N	N	N	N	N	N	N	N	N	N	N	U	I	BA	C	O	0.132108	P	42
L	N	N	N	N	N	Y	N	Y	N	Y	Y	Y	Y	N	U	I	BA	C	A	0.121163	P	22
U	A	A	A	Y	N	N	N	N	N	N	N	N	N	N	U	I	BA	C	M	0.121163	F	43
U	A	A	A	Y	N	N	N	N	N	N	N	N	N	N	U	I	BA	N	M	0.121163	F	19
L	A	A	A	N	N	D	N	N	N	Y	Y	D	N	N	U	I	BA	C	A	0.121163	P	36
U	N	N	N	N	N	N	N	N	N	N	N	N	N	N	U	I	BA	N	A	0.121163	P	31
U	A	A	A	N	N	N	N	N	N	N	N	N	N	N	U	I	BA	C	A	0.121163	P	25
L	N	L	N	N	N	Y	N	N	N	Y	N	N	N	N	U	I	BA	C	A	0.121163	P	30
L	L	A	N	N	N	N	N	N	N	N	N	N	N	N	U	I	BA	C	M	0.121163	P	27
U	L	A	A	N	N	N	N	N	N	N	N	N	N	N	U	I	BA	C	M	0.179147	R	23
U	A	L	A	Y	N	N	N	N	N	N	N	N	N	N	U	I	BA	C	M	0.179147	R	21
U	A	A	A	N	D	D	N	N	D	D	N	N	N	N	U	I	BA	C	M	0.179147	P	36
U	A	A	A	N	N	N	N	N	N	N	N	N	N	N	U	I	BA	N	M	0.179147	P	17
U	A	A	A	N	N	N	N	N	N	N	N	N	N	N	U	I	BA	C	A	0.179147	S	45
U	A	A	L	N	N	N	N	N	N	Y	Y	N	N	N	U	I	BA	C	A	0.179147	S	26
L	L	N	N	N	N	N	N	N	N	Y	N	N	N	N	U	I	BA	F	M	0.179147	P	32
L	A	A	A	Y	N	N	N	N	N	N	N	N	N	N	U	I	BA	C	M	0.179147	P	29
U	L	N	A	N	N	N	N	N	N	N	N	N	N	N	U	I	BA	C	M	0.179147	P	41
U	A	A	L	N	N	N	D	N	N	D	Y	Y	D	D	U	I	BA	F	A	0.212323	S	36
U	A	A	A	N	N	N	N	N	N	D	N	N	N	N	U	I	BA	C	A	0.212323	S	27
U	A	N	A	N	N	N	N	N	N	N	N	N	N	N	U	I	BA	C	A	0.212323	S	23
L	A	N	A	N	Y	Y	Y	D	Y	Y	Y	Y	Y	Y	U	I	BA	C	A	0.212323	P	22
L	A	A	A	N	N	N	N	N	N	N	N	Y	N	N	U	I	BA	C	A	0.212323	P	19
U	A	N	N	N	N	N	N	N	N	N	N	N	N	N	U	I	BA	F	O	0.212323	P	28
U	A	A	A	Y	N	N	N	N	N	N	N	N	N	N	U	I	BA	C	M	0.212323	P	44
U	A	A	A	Y	N	N	N	N	N	N	N	N	N	N	U	I	BA	N	M	0.212323	P	18
U	N	N	N	N	N	N	N	N	N	N	N	N	N	N	U	I	BA	C	M	0.212323	P	48
U	L	N	N	N	N	N	N	N	N	N	N	N	N	N	U	I	BA	C	M	0.212323	P	25
H	A	N	A	Y	N	N	N	N	N	N	N	N	N	N	U	I	BA	C	M	0.212323	S	42
U	N	A	N	N	N	N	N	N	N	Y	N	N	N	N	U	I	BA	C	A	0.212323	P	35
U	L	A	A	N	N	N	N	N	N	N	N	N	N	N	U	I	BA	N	A	0.212323	P	17
P	N	N	N	N	N	N	N	N	N	N	N	N	N	N	U	I	BA	C	M	0.212323	P	34
U	A	A	N	N	N	N	N	N	N	N	N	N	N	N	U	I	BA	N	M	0.212323	P	18
U	L	A	A	Y	N	Y	N	N	N	Y	N	N	N	N	U	I	BA	N	A	0.126446	M	17
U	L	N	A	N	N	N	N	Y	N	N	N	N	Y	N	U	I	BA	F	A	0.126446	P	33
U	A	A	A	Y	N	N	N	N	N	N	N	N	N	N	U	I	BA	C	M	0.126446	P	34
U	A	A	N	Y	N	N	N	N	N	N	N	N	N	N	U	I	BA	N	M	0.126446	P	16
U	A	N	A	N	N	N	N	N	N	N	N	N	N	N	U	I	BA	C	A	0.126446	F	42
L	A	A	A	N	N	Y	N	N	N	Y	Y	Y	Y	N	U	I	BA	C	M	0.126446	P	30
U	A	A	N	Y	N	Y	N	N	N	Y	N	N	N	N	U	I	BA	N	A	0.126446	P	16
U	N	A	N	N	N	N	N	N	N	N	N	N	N	N	U	I	BA	C	M	0.126446	S	40
U	A	A	A	N	N	N	N	N	N	N	N	N	N	N	U	I	BA	N	A	0.126446	P	18
L	A	A	A	N	N	N	N	N	N	N	N	N	N	N	U	I	BA	C	A	0.126446	P	23
L	A	A	N	N	N	N	N	N	N	N	N	N	N	N	U	I	BA	C	A	0.126446	P	38
U	L	N	N	N	N	N	N	N	N	Y	Y	Y	N	N	U	I	BA	F	A	0.126446	P	19
L	A	A	A	N	N	N	N	N	N	N	N	N	N	N	U	I	BA	C	A	0.112596	P	23
U	A	L	N	N	N	N	N	N	N	N	N	N	N	N	U	I	BA	N	A	0.112596	P	19
U	A	N	A	Y	N	N	N	N	N	N	N	N	N	N	U	I	BA	F	M	0.112596	P	27
U	L	L	A	N	N	N	N	N	N	N	N	N	N	N	U	I	BA	F	M	0.112596	P	25
U	N	N	A	N	N	N	N	N	N	N	N	N	N	N	U	I	BA	C	M	0.112596	P	25
P	N	A	A	N	N	N	N	N	N	N	N	N	N	N	U	I	BA	C	A	0.112596	P	25
U	A	A	A	N	N	N	N	N	N	N	N	N	N	N	U	I	BA	C	A	0.112596	P	21
P	A	A	A	N	D	D	D	D	D	D	D	N	N	N	U	I	BA	N	A	0.112596	P	15
L	N	N	A	Y	N	Y	Y	Y	N	Y	Y	Y	Y	N	U	I	BA	C	A	0.112596	P	34
L	A	N	A	N	N	N	N	N	N	N	N	N	N	N	U	I	BA	N	A	0.112596	P	16
U	L	A	N	Y	N	N	N	N	N	N	N	N	N	N	U	I	BA	C	A	0.112596	P	23
U	A	A	L	Y	N	N	N	N	N	N	N	N	N	N	U	I	BA	C	M	0.112596	P	32
U	L	A	L	Y	N	N	N	N	N	Y	N	N	N	N	U	I	BA	N	M	0.112596	P	15
L	A	A	L	N	N	N	N	N	N	N	N	N	N	N	U	I	BA	C	M	0.112596	P	38
U	A	L	N	N	N	N	N	N	N	N	N	N	N	N	U	I	BA	C	M	0.112596	P	19
P	N	N	A	N	N	N	N	N	N	Y	Y	Y	N	N	U	I	BA	F	A	0.249721	P	41
U	N	N	A	N	N	N	N	N	N	N	N	N	N	N	U	I	BA	C	A	0.249721	P	26
U	L	L	A	Y	N	N	N	N	N	N	N	N	N	N	U	I	BA	C	A	0.249721	P	25
U	L	L	A	Y	N	N	N	N	N	N	N	N	N	N	U	I	BA	C	A	0.249721	P	22
P	N	A	A	N	N	N	N	N	N	Y	Y	Y	N	N	U	I	BA	C	M	0.249721	P	38
U	N	A	A	N	N	N	N	N	N	N	N	N	N	N	U	I	BA	N	M	0.249721	P	18
H	N	N	N	Y	N	N	N	N	N	N	N	N	N	N	U	I	BA	C	M	0.249721	M	22
U	N	A	A	N	N	N	Y	N	N	Y	Y	Y	Y	N	U	I	BA	C	M	0.249721	S	24
P	N	L	N	N	N	N	N	N	N	N	N	N	N	N	U	I	BA	C	A	0.249721	P	35
P	L	L	L	Y	N	N	N	N	N	N	N	N	N	N	U	I	BA	C	A	0.492893	P	28
L	A	L	N	Y	N	N	N	N	N	N	N	N	N	D	U	I	BA	C	A	0.492893	P	25
P	N	A	N	N	N	Y	N	N	N	Y	Y	N	N	N	U	I	BA	C	A	0.492893	P	36
U	N	N	N	N	N	N	N	N	N	N	N	N	N	N	U	I	BA	N	A	0.492893	P	19
U	N	A	A	N	N	N	N	N	N	N	N	N	N	N	U	I	BA	N	A	0.492893	P	15
	A	A	A	N	N	N	N	N	N	N	N	N	N	N	U	I	BA	C	A	0.492893	P	37
U	L	N	A	N	Y	Y	Y	Y	N	Y	Y	Y	Y	N	U	I	BA	N	A	0.492893	P	18
U	A	A	N	N	N	N	N	N	N	N	N	N	N	N	U	I	BA	C	M	0.492893	P	19
L	A	N	N	N	N	N	N	N	N	N	N	N	N	N	U	I	BA	N	A	0.211781	P	17
P	L	L	L	N	N	Y	N	N	N	Y	D	N	N	N	U	I	BA	C	A	0.211781	P	48
L	A	N	A	N	N	N	N	N	N	N	N	N	N	N	U	I	BA	C	A	0.211781	P	19
P	N	N	A	N	Y	Y	Y	Y	N	Y	Y	Y	Y	N	U	I	BA	C	A	0.211781	P	39
P	A	A	A	N	N	N	N	N	N	N	N	N	N	N	U	I	BA	C	A	0.211781	P	39
P	N	N	N	N	N	N	N	N	N	N	N	Y	N	N	U	I	BA	C	E	0.211781	S	48
U	A	A	A	Y	N	N	N	N	N	N	N	N	N	N	U	I	BA	N	E	0.211781	S	17
U	A	L	A	Y	N	N	N	N	N	N	N	N	N	N	U	I	BA	N	E	0.211781	S	30
U	A	L	L	N	N	N	N	Y	N	Y	Y	N	Y	N	U	I	BA	N	E	0.211781	S	16
P	N	A	A	N	N	N	N	N	N	N	N	N	N	N	U	I	BA	C	M	0.211781	P	45
P	A	L	A	N	N	N	N	N	N	N	N	N	N	N	U	I	BA	C	M	0.216213	P	39
U	A	N	A	N	N	N	N	N	N	N	N	N	N	N	U	I	BA	C	M	0.216213	P	38
L	A	A	A	N	N	N	N	N	N	N	N	N	N	N	U	I	BA	C	M	0.216213	P	22
P	N	L	N	N	N	N	N	N	N	N	N	N	N	N	U	I	BA	C	M	0.216213	P	25
P	N	L	N	N	N	N	N	N	N	N	N	N	N	N	U	I	BA	C	A	0.216213	P	48
U	N	L	N	Y	N	N	N	N	N	N	N	N	N	N	U	I	BA	F	A	0.216213	P	18
P	N	A	A	N	N	N	N	N	N	N	N	N	N	N	U	I	BA	C	M	0.216213	P	41
U	A	L	A	Y	N	N	N	N	N	N	N	N	N	N	U	I	BA	N	M	0.216213	P	16
U	L	A	A	Y	N	N	N	N	N	N	N	N	N	N	U	I	BA	F	M	0.221017	P	31
L	N	L	L	Y	D	D	D	D	N	N	N	D	N	N	U	I	BA	C	M	0.221017	P	24
U	A	A	A	Y	N	N	N	N	N	N	N	N	N	N	U	I	BA	C	M	0.221017	P	32
P	L	L	A	N	N	N	N	Y	N	Y	Y	N	N	N	U	I	BA	C	A	0.221017	S	22
L	A	A	A	N	N	N	N	N	N	N	N	N	N	N	U	I	BA	C	M	0.221017	M	49
U	A	A	A	N	N	N	N	N	N	N	N	N	N	N	U	I	BA	N	M	0.221017	M	19
U	A	N	A	Y	N	N	N	N	N	N	N	N	N	N	U	I	BA	N	M	0.221017	M	15
H	A	A	N	Y	N	N	N	N	N	N	N	N	N	N	R	I	BA	C	A	0.132702	P	43
U	N	N	N	N	N	N	N	N	N	N	N	N	N	N	R	I	BA	C	M	0.132702	P	20
	N	A	N	N	N	D	D	N	N	Y	N	Y	Y	N	R	I	BA	C	E	0.132702	P	48
U	A	A	A	N	N	N	N	N	N	Y	Y	Y	Y	N	R	I	BA	C	M	0.132702	P	25
U	A	N	A	N	N	N	N	N	N	N	N	N	N	N	R	I	BA	C	M	0.14534	P	46
L	N	A	N	N	N	Y	N	N	N	Y	Y	N	N	N	R	I	BA	C	A	0.14534	P	32
	N	N	N	N	N	N	N	Y	N	N	N	N	N	N	R	I	BA	C	A	0.14534	P	31
U	A	A	A	N	N	D	N	N	N	D	D	N	N	N	R	I	BA	C	M	0.14534	P	46
U	A	A	A	Y	N	N	N	N	N	Y	Y	N	N	N	R	I	BA	C	M	0.14534	P	24
L	L	A	A	Y	N	N	N	N	N	N	N	N	N	N	R	I	BA	N	M	0.14534	P	19
P	N	N	A	N	N	D	N	N	N	D	D	D	D	N	R	I	BA	C	M	0.14534	P	33
L	N	A	N	N	N	N	N	N	N	Y	Y	N	Y	N	R	I	BA	C	M	0.14534	P	30
L	N	A	N	N	N	N	N	N	N	N	N	N	N	N	R	I	BA	N	M	0.14534	P	15
	N	N	N	N	N	N	N	N	N	N	N	N	N	N	R	I	BA	C	A	0.086411	P	29
	N	N	N	N	N	N	Y	D	Y	N	N	Y	N	N	R	I	BA	C	A	0.086411	P	37
P	N	N	N	N	N	N	N	N	N	N	N	Y	N	N	R	I	BA	C	A	0.086411	P	17
P	N	N	N	N	N	Y	N	N	Y	Y	N	Y	N	N	R	I	BA	C	A	0.086411	P	15
	N	N	N	Y	D	D	D	N	N	N	D	N	D	N	R	I	BA	C	M	0.086411	P	27
P	N	N	A	N	N	N	N	N	N	N	N	N	N	N	R	I	BA	C	A	0.086411	P	48
L	A	N	A	N	N	N	N	N	N	N	N	N	N	N	R	I	BA	C	A	0.086411	P	22
U	L	N	A	Y	N	N	N	N	N	Y	N	N	N	N	R	I	BA	N	A	0.086411	P	16
U	A	A	A	N	N	N	N	N	N	N	N	N	N	N	R	I	BA	C	A	0.086411	P	28
U	A	A	A	N	N	N	N	N	N	N	N	N	N	N	R	I	BA	C	M	0.09828	P	19
L	A	A	N	N	N	N	N	N	N	D	D	N	N	N	R	I	BA	F	M	0.09828	P	32
L	A	N	A	N	N	N	N	N	N	N	N	N	N	N	R	I	BA	C	A	0.09828	P	33
P	N	N	A	N	N	Y	N	Y	N	Y	Y	N	Y	N	R	I	BA	C	A	0.09828	P	19
U	N	A	A	Y	N	N	N	N	N	N	N	N	N	N	R	I	BA	N	M	0.09828	P	18
P	N	A	A	N	N	Y	N	N	N	Y	N	N	N	N	R	I	BA	C	M	0.09828	P	41
L	A	N	A	N	N	N	N	N	N	N	N	N	N	N	R	I	BA	C	M	0.09828	P	18
P	N	A	N	N	N	N	N	N	N	N	N	N	N	N	R	I	BA	C	A	0.09828	P	43
L	A	A	N	N	N	N	N	N	N	N	N	N	N	N	R	I	BA	F	A	0.09828	P	16
L	N	A	A	N	N	N	N	N	N	N	N	N	N	N	R	I	BA	C	A	0.09828	P	24
L	A	A	N	N	N	N	N	N	N	Y	D	N	N	D	R	I	BA	C	A	0.342231	P	34
U	A	A	N	Y	D	Y	Y	Y	N	Y	Y	Y	D	Y	R	I	BA	C	M	0.342231	P	27
L	L	A	N	N	N	N	N	N	N	N	N	N	N	N	R	I	BA	C	A	0.342231	P	41
U	L	L	A	N	N	N	Y	N	N	D	D	N	N	N	R	I	BA	N	A	0.342231	P	24
L	A	A	A	Y	N	N	N	N	D	Y	N	Y	N	N	R	I	BA	N	A	0.342231	P	17
U	N	A	A	N	N	Y	N	N	N	Y	Y	Y	Y	N	R	I	BA	C	A	0.342231	P	20
L	A	N	N	N	N	N	N	N	N	N	N	N	N	N	R	I	BA	C	A	0.342231	P	43
H	A	A	A	Y	N	N	N	N	N	Y	Y	N	N	N	R	I	BA	C	A	0.342231	P	30
L	A	A	N	Y	N	N	N	N	N	N	N	N	N	N	R	I	BA	F	A	0.342231	P	30
L	A	A	N	N	D	D	D	N	N	D	D	N	N	N	R	I	BA	C	A	0.342231	P	23
L	A	A	N	N	N	D	D	N	N	D	N	Y	N	N	R	I	BA	C	A	0.342231	P	21
L	A	A	N	Y	N	N	N	N	N	N	N	N	N	N	R	I	BA	C	A	0.342231	P	39
L	A	A	N	N	N	N	N	N	N	N	N	N	N	N	R	I	BA	C	A	0.342231	P	19
L	A	N	N	N	N	N	N	D	N	N	Y	N	N	N	R	I	BA	C	M	0.342231	P	36
	N	L	N	N	N	N	N	N	N	N	N	N	N	N	R	I	BA	C	A	0.128511	P	46
L	L	N	N	N	D	Y	Y	N	N	Y	Y	N	D	N	R	I	BA	F	A	0.128511	P	40
L	A	A	A	Y	Y	N	N	Y	N	Y	Y	Y	N	Y	R	I	BA	N	A	0.128511	P	19
L	A	N	A	N	D	N	N	N	N	N	D	N	D	D	R	I	BA	F	M	0.128511	P	17
U	A	N	N	N	N	N	N	N	N	Y	Y	N	N	N	R	I	BA	C	M	0.128511	P	43
U	A	N	N	Y	N	N	N	N	N	Y	N	D	N	N	R	I	BA	C	M	0.128511	P	22
L	A	N	N	N	N	N	N	N	N	Y	Y	N	N	N	R	I	BA	C	M	0.128511	P	21
U	A	A	N	Y	N	N	N	N	N	N	N	N	N	N	R	I	BA	N	A	0.128511	P	17
L	A	N	A	N	N	N	D	N	N	D	N	D	N	N	R	I	BA	N	M	0.287119	P	26
P	N	L	A	N	Y	Y	Y	D	Y	Y	Y	Y	Y	Y	R	I	BA	N	M	0.287119	P	27
L	A	N	A	N	Y	N	Y	N	N	Y	Y	N	N	N	R	I	BA	C	M	0.287119	P	24
L	N	N	N	N	N	N	N	N	N	Y	Y	Y	N	N	R	I	BA	C	A	0.287119	P	23
P	A	A	L	Y	N	D	N	N	N	N	N	N	N	N	R	I	BA	C	M	0.287119	P	23
U	A	N	N	N	N	N	N	N	N	Y	N	N	N	N	R	I	BA	C	M	0.287119	P	20
L	N	N	N	N	Y	Y	Y	Y	Y	Y	Y	Y	Y	Y	R	I	BA	N	M	0.287119	P	16
P	A	L	N	N	N	Y	Y	N	N	Y	Y	Y	Y	Y	R	I	BA	F	E	0.133184	P	49
L	N	N	N	N	N	N	N	N	N	N	N	N	N	N	R	I	BA	C	E	0.133184	P	16
L	L	A	A	Y	N	N	N	N	N	N	N	N	N	N	R	I	BA	C	M	0.133184	P	44
L	N	N	N	N	N	Y	Y	N	N	N	N	N	D	N	R	I	BA	C	A	0.133184	P	38
P	A	A	A	N	Y	Y	Y	D	D	Y	Y	N	Y	Y	R	I	BA	F	A	0.133184	P	43
L	A	N	A	N	N	N	N	N	N	D	D	D	Y	D	R	I	BA	N	A	0.133184	P	15
P	N	N	N	N	Y	Y	Y	Y	Y	D	Y	D	D	Y	R	I	BA	C	A	0.133184	P	36
	N	A	A	N	N	N	N	N	N	Y	N	N	N	N	R	I	BA	F	A	0.133184	P	26
U	N	N	N	N	N	N	N	N	N	N	N	N	N	N	R	I	BA	C	M	0.523078	S	22
L	A	N	A	N	N	N	N	N	N	Y	N	N	N	N	R	I	BA	C	M	0.523078	S	17
U	N	N	N	Y	N	N	N	N	N	N	N	N	N	N	R	I	BA	C	M	0.523078	P	37
L	N	N	L	N	N	N	N	N	N	Y	N	N	N	N	R	I	BA	F	A	0.523078	M	46
U	N	N	A	Y	N	N	N	N	N	N	N	N	N	N	R	I	BA	C	M	0.523078	P	28
U	A	N	A	N	N	N	N	N	N	N	N	N	N	N	R	I	BA	C	M	0.523078	P	30
U	N	N	A	N	N	N	N	N	N	N	N	N	N	N	R	I	BA	N	M	0.523078	P	17
U	A	N	N	N	N	N	N	N	N	N	N	N	N	N	R	I	BA	N	A	0.523078	P	21
U	A	N	A	Y	N	N	N	N	N	N	N	N	N	N	R	I	BA	C	A	0.523078	P	20
U	N	N	A	N	N	N	N	N	N	N	N	N	N	N	R	I	BA	C	A	0.523078	P	19
	N	N	N	N	Y	N	N	N	N	Y	Y	N	N	N	R	I	BA	C	M	0.523078	P	28
L	N	A	A	N	N	Y	N	N	N	Y	N	N	N	N	R	I	BA	C	M	0.523078	P	22
U	A	N	A	N	N	N	N	N	N	N	N	N	N	N	R	I	BA	F	M	0.523078	S	20
U	A	A	A	Y	N	N	N	N	N	N	N	N	N	N	R	I	BA	C	M	0.523078	S	19
P	A	A	A	N	N	N	N	N	N	D	D	N	N	N	R	I	BA	C	M	0.523078	S	22
U	A	N	A	N	N	D	N	N	N	Y	N	Y	N	N	R	I	BA	C	M	0.515604	S	44
U	N	N	A	Y	N	Y	N	N	N	Y	Y	Y	N	N	R	I	BA	C	M	0.515604	S	17
U	A	N	N	N	N	N	N	N	N	N	D	N	N	N	R	I	BA	N	M	0.515604	P	17
U	A	N	A	N	N	N	N	N	N	N	N	N	N	N	R	I	BA	C	M	0.515604	S	44
U	N	N	A	N	N	N	N	N	N	Y	Y	N	N	N	R	I	BA	C	A	0.515604	P	46
L	N	N	A	N	N	N	N	N	N	Y	N	N	D	N	R	I	BA	C	M	0.515604	S	39
U	L	N	A	Y	N	N	N	N	N	N	N	N	N	N	R	I	BA	F	M	0.515604	S	21
	N	N	N	N	N	N	N	N	N	Y	D	D	N	D	R	I	BA	C	M	0.515604	P	45
L	A	N	A	Y	N	D	D	N	N	N	N	N	N	N	R	I	BA	C	M	0.515604	P	23
U	N	N	N	N	N	Y	N	N	N	Y	Y	N	N	N	R	I	BA	N	M	0.515604	P	15
U	L	N	A	N	N	N	N	N	N	N	N	N	N	N	R	I	BA	C	M	0.400264	P	33
L	L	N	L	N	N	N	N	N	N	N	N	N	N	N	R	I	BA	F	A	0.400264	P	28
U	N	N	A	Y	N	N	N	N	N	N	N	N	N	N	R	I	BA	C	M	0.400264	S	33
P	N	N	A	N	N	N	N	N	N	N	N	N	N	N	R	I	BA	C	M	0.400264	P	28
P	A	N	N	N	N	N	N	N	N	N	N	N	N	N	R	I	BA	C	M	0.272956	P	41
U	A	N	A	N	N	N	N	N	N	N	N	N	N	N	R	I	BA	C	M	0.272956	P	47
P	N	N	A	N	N	N	N	N	N	N	N	N	N	N	R	I	BA	C	O	0.272956	P	27
U	A	A	A	Y	N	N	N	N	N	N	N	N	N	N	R	I	BA	C	M	0.272956	P	22
P	N	A	A	N	N	N	N	N	N	N	N	N	N	N	R	I	BA	C	A	0.272956	P	28
P	N	N	N	N	N	N	N	N	N	N	N	N	N	N	R	I	BA	C	A	0.272956	P	40
U	A	N	A	N	N	N	N	N	N	N	N	N	N	N	R	I	BA	C	M	0.272956	P	29
P	N	N	N	N	N	N	N	N	N	N	N	N	N	N	R	I	BA	C	M	0.272956	P	43
U	A	N	N	N	N	Y	N	N	N	N	N	N	N	N	R	I	BA	N	M	0.272956	P	23
U	A	N	A	Y	N	Y	N	N	N	N	N	N	N	N	R	I	BA	C	M	0.272956	P	22
L	N	N	N	N	N	N	N	N	N	N	N	N	N	N	R	I	BA	C	M	0.272956	P	40
U	N	N	N	N	N	N	N	N	N	D	N	N	N	N	R	I	BA	N	M	0.272956	P	16
U	A	N	A	N	N	N	N	N	N	D	Y	N	N	N	R	I	BA	C	A	0.082448	P	28
L	L	N	L	N	N	N	N	N	N	N	N	N	N	N	R	I	BA	C	A	0.082448	P	40
L	A	N	A	Y	N	N	N	N	N	N	N	N	N	N	R	I	BA	C	A	0.082448	M	27
L	N	N	A	N	N	N	N	N	N	N	N	N	N	N	R	I	BA	C	E	0.082448	M	44
	N	N	L	N	N	N	N	N	N	N	N	N	N	N	R	I	BA	C	A	0.082448	P	40
U	A	N	N	N	D	D	N	D	N	D	D	N	D	D	R	I	BA	N	A	0.082448	P	15
U	L	A	L	Y	N	N	N	N	N	N	N	N	N	N	R	I	BA	F	A	0.082448	S	26
L	N	A	A	N	D	D	D	N	Y	Y	Y	Y	Y	N	R	I	BA	C	M	0.187824	S	42
L	A	A	A	N	N	N	N	N	N	N	N	N	N	N	R	I	BA	C	A	0.187824	P	25
L	N	N	A	N	N	N	N	N	N	N	N	N	N	N	R	I	BA	C	M	0.187824	S	44
U	L	N	L	Y	N	N	N	N	N	N	N	N	N	N	R	I	BA	C	A	0.187824	R	39
P	N	A	A	N	N	N	N	N	N	D	D	N	N	N	R	I	BA	C	M	0.082448	P	44
P	N	N	A	N	N	N	N	N	N	N	N	N	N	N	R	I	BA	C	M	0.082448	P	23
U	A	N	A	N	Y	Y	Y	Y	Y	Y	Y	Y	Y	Y	R	I	BA	C	M	0.082448	M	32
U	N	N	N	N	N	N	N	N	N	N	N	N	N	N	R	I	BA	C	A	0.082448	S	32
U	N	A	A	N	N	N	N	N	N	N	N	N	N	N	R	I	BA	C	A	0.082448	S	22
U	N	N	A	N	N	N	N	N	N	D	Y	N	N	N	R	I	BA	C	A	0.082448	S	34
U	A	N	L	N	N	N	N	N	N	N	N	N	N	N	R	I	BA	C	A	0.187824	P	19
L	N	N	A	N	N	N	N	N	N	N	N	N	N	N	R	I	BA	C	M	0.187824	S	34
P	N	N	A	Y	N	N	N	N	N	N	N	N	N	N	R	I	BA	C	M	0.187824	P	39
P	N	N	A	N	N	N	N	N	N	N	N	N	N	N	R	I	BA	C	A	0.187824	P	39
U	L	N	L	N	N	N	N	N	N	N	N	N	N	N	R	I	BA	N	A	0.187824	P	18
U	A	N	A	Y	N	D	N	N	N	D	N	N	N	N	R	I	BA	C	E	0.187824	M	19
U	A	N	A	Y	N	N	N	N	N	N	N	N	N	N	R	I	BA	F	M	0.187824	S	45
U	N	A	A	Y	N	N	N	N	N	N	N	N	N	N	R	I	BA	N	M	0.187824	S	16
U	A	N	A	Y	N	N	N	N	N	N	N	N	N	N	R	I	BA	C	A	0.187824	P	16
P	A	N	A	N	N	D	Y	N	N	Y	Y	Y	D	Y	R	I	BA	C	A	0.227675	P	24
P	N	N	N	N	Y	N	N	D	N	Y	Y	N	N	N	R	I	BA	F	M	0.227675	P	23
U	N	N	A	Y	Y	Y	Y	N	D	Y	Y	Y	Y	N	R	I	BA	C	M	0.227675	P	35
U	A	N	A	Y	N	D	N	N	N	N	N	N	N	N	R	I	BA	C	M	0.227675	M	26
U	L	N	A	Y	N	N	N	N	N	N	N	N	N	N	R	I	BA	C	M	0.227675	S	23
L	N	N	N	N	N	N	N	N	N	N	N	N	N	N	R	I	BA	F	E	0.227675	P	37
U	A	A	A	N	N	N	N	N	N	N	N	N	N	N	R	I	BA	C	M	0.227675	P	44
U	N	N	N	N	N	N	Y	N	N	Y	Y	Y	N	N	R	I	BA	C	M	0.227675	P	21
P	L	N	L	N	N	N	D	N	N	Y	Y	D	N	N	R	I	BA	C	M	0.164576	P	43
P	N	N	A	N	N	N	N	N	N	Y	N	N	N	N	R	I	BA	C	M	0.164576	P	49
U	N	N	N	N	N	N	N	N	N	N	N	N	N	N	R	I	BA	C	A	0.164576	P	29
L	A	N	A	N	N	N	N	N	N	N	N	N	N	N	R	I	BA	C	M	0.164576	P	41
U	N	N	A	Y	N	N	N	N	N	N	N	N	N	N	R	I	BA	F	M	0.164576	P	20
U	A	N	A	Y	N	N	N	N	N	N	N	N	N	N	R	I	BA	N	M	0.164576	P	17
	N	N	N	N	D	N	N	N	N	N	N	N	N	N	R	I	BA	C	A	0.263766	P	25
	N	N	N	N	N	N	N	N	N	N	N	N	N	N	R	I	BA	C	A	0.263766	P	33
P	N	N	N	N	D	D	N	N	N	N	N	D	N	N	R	I	BA	N	A	0.263766	P	25
P	N	N	N	Y	N	N	N	N	N	N	N	N	N	N	R	I	BA	F	A	0.263766	P	23
	N	N	N	N	D	D	D	Y	Y	D	D	D	D	D	R	I	BA	C	A	0.263766	P	42
P	N	N	N	N	N	N	N	N	N	N	N	N	N	N	R	I	BA	C	A	0.263766	P	21
	N	N	N	N	N	N	N	N	N	N	N	N	N	N	R	I	BA	C	A	0.263766	P	22
	A	N	N	N	N	N	N	N	N	N	N	N	N	N	R	I	BA	C	A	0.263766	P	21
L	L	A	A	N	N	N	N	N	N	Y	Y	Y	Y	N	R	I	BA	C	M	0.173331	P	17
	N	A	N	N	N	N	N	N	N	N	N	N	N	N	R	I	BA	C	A	0.173331	P	37
P	N	N	N	N	N	N	N	N	N	N	N	N	N	N	R	I	BA	C	A	0.173331	P	22
L	A	N	N	N	N	N	Y	Y	N	D	Y	N	N	N	R	I	BA	C	A	0.301897	P	34
L	N	N	A	N	Y	Y	Y	Y	Y	Y	Y	Y	Y	Y	R	I	BA	C	A	0.301897	P	24
P	N	N	A	N	N	N	N	N	N	N	N	N	N	N	R	I	BA	C	A	0.301897	P	43
L	A	N	A	N	N	N	N	N	D	D	D	D	D	N	R	I	BA	C	A	0.301897	P	20
U	A	N	A	N	Y	Y	Y	Y	Y	Y	Y	Y	Y	Y	R	I	BA	F	A	0.301897	P	18
U	N	N	A	N	N	N	N	N	N	N	N	N	N	N	R	I	BA	C	A	0.301897	P	16
L	N	N	A	N	N	N	N	N	N	N	N	N	N	N	R	I	BA	C	A	0.301897	P	25
	N	N	N	N	N	N	N	N	N	N	N	N	N	N	R	I	BA	C	A	0.301897	P	26
	N	N	N	N	N	N	N	N	N	D	D	D	D	D	R	I	BA	C	A	0.301897	P	45
U	A	N	N	N	N	N	N	N	N	N	N	N	N	N	R	I	BA	F	A	0.301897	P	20
U	N	N	N	N	N	N	N	N	N	D	D	N	N	N	R	I	BA	C	A	0.301897	P	31
P	N	N	A	N	Y	Y	Y	Y	Y	Y	Y	Y	N	N	R	I	BA	C	A	0.301897	P	48
U	A	N	A	N	N	N	N	N	N	Y	Y	N	Y	Y	R	I	BA	C	A	0.301897	P	25
	N	N	N	N	N	N	N	N	D	Y	Y	Y	Y	Y	R	I	BA	C	A	0.301897	P	41
U	A	N	N	N	N	N	N	N	N	Y	Y	Y	Y	Y	R	I	BA	C	A	0.301897	P	22
U	A	N	N	N	N	N	N	N	N	N	N	N	N	N	R	I	BA	F	A	0.301897	P	18
U	N	N	N	N	N	N	N	N	Y	Y	Y	Y	Y	Y	R	I	BA	C	A	0.160237	P	26
U	A	N	N	N	N	N	N	N	N	D	D	D	N	N	R	I	BA	N	A	0.160237	P	21
U	N	N	N	N	N	N	N	N	N	N	N	N	N	N	R	I	BA	N	A	0.160237	P	17
L	N	N	N	N	N	N	N	N	N	N	N	N	N	N	R	I	BA	C	A	0.160237	P	44
	N	N	N	N	N	N	N	N	N	N	N	N	N	N	R	I	BA	C	A	0.160237	P	45
U	A	N	A	N	Y	Y	Y	Y	Y	Y	Y	N	N	N	R	I	BA	F	A	0.160237	P	23
U	L	N	A	Y	N	N	N	N	N	N	N	N	N	N	R	I	BA	C	A	0.160237	P	29
P	L	N	N	N	N	Y	D	N	N	Y	Y	Y	Y	N	R	I	BA	C	A	0.160237	P	24
U	A	N	A	Y	N	Y	N	N	N	Y	Y	Y	N	Y	R	I	BA	N	A	0.160237	P	18
L	A	L	L	N	N	N	Y	Y	N	Y	Y	Y	Y	N	R	I	BA	N	A	0.160237	P	15
P	L	N	L	N	N	N	N	N	N	N	N	N	N	N	R	I	BA	F	A	0.160237	P	45
H	A	N	A	N	N	Y	N	N	N	Y	Y	N	N	N	R	I	BA	C	A	0.160237	P	23
U	A	L	A	N	N	Y	Y	Y	Y	Y	Y	Y	Y	Y	R	I	BA	N	A	0.160237	P	21
L	L	L	A	N	N	N	N	D	N	Y	N	N	N	N	R	I	BA	C	A	1.1775	P	32
U	A	N	N	N	N	N	N	N	Y	D	D	Y	Y	Y	R	I	BA	C	A	1.1775	P	19
L	A	N	A	N	N	N	N	N	N	N	N	N	N	N	R	I	BA	F	M	1.1775	P	42
U	A	N	N	N	Y	Y	Y	Y	Y	Y	Y	Y	Y	Y	R	I	BA	C	A	1.1775	P	27
U	A	A	A	N	N	N	N	N	N	N	N	N	N	N	R	I	BA	C	A	1.1775	P	47
	A	N	A	N	N	N	N	N	N	N	D	D	N	N	R	I	BA	C	A	1.1775	P	22
P	A	A	A	N	Y	Y	Y	Y	Y	Y	Y	Y	Y	Y	R	I	BA	C	A	1.1775	P	35
U	N	A	N	N	Y	Y	Y	Y	Y	Y	Y	Y	Y	Y	R	I	BA	N	A	1.1775	P	16
L	A	N	N	N	N	N	N	N	N	N	N	N	N	N	R	I	BA	C	A	0.584635	P	18
U	A	N	A	N	D	D	D	D	D	D	D	D	D	D	R	I	BA	C	A	0.584635	P	26
U	L	A	N	N	Y	Y	Y	Y	Y	Y	Y	Y	Y	Y	R	I	BA	C	A	0.584635	P	28
U	A	N	N	N	N	N	N	N	N	N	N	N	N	N	R	I	BA	C	A	0.584635	P	33
L	N	N	N	N	N	N	N	N	N	N	N	N	N	N	R	I	BA	C	A	0.584635	P	42
H	A	N	A	N	N	N	N	N	N	Y	N	N	N	N	R	I	BA	C	A	0.584872	P	21
U	A	N	N	N	N	N	N	N	N	D	D	N	N	N	R	I	BA	C	A	0.584872	P	23
P	A	N	A	N	N	N	N	N	N	Y	Y	N	N	N	R	I	BA	C	E	0.584872	P	36
L	A	A	A	N	N	N	N	N	N	Y	Y	N	N	N	R	I	BA	C	E	0.584872	P	23
P	L	N	L	N	N	N	N	N	N	N	N	N	N	N	R	I	BA	F	A	0.584872	P	26
P	A	N	A	N	N	N	N	N	N	Y	Y	N	N	N	R	I	BA	C	A	0.584872	P	30
P	N	N	A	N	N	N	N	Y	Y	Y	Y	N	N	N	R	I	BA	C	M	0.584872	P	36
P	N	N	N	N	N	N	N	N	Y	Y	Y	Y	Y	Y	R	I	BA	C	A	0.584872	P	41
L	A	A	A	N	N	N	N	N	N	N	N	N	N	N	R	I	BA	C	A	0.276953	P	49
U	A	N	A	N	N	N	N	N	N	D	D	N	N	N	R	I	BA	C	A	0.276953	P	23
U	A	N	A	N	N	N	N	N	N	D	D	D	N	N	R	I	BA	N	A	0.276953	P	19
P	A	A	N	N	N	N	N	N	N	N	N	N	N	N	R	I	BA	C	M	0.276953	P	33
L	A	N	N	N	N	N	N	N	N	Y	Y	N	N	N	R	I	BA	C	M	0.276953	P	17
U	A	N	A	N	N	N	N	N	N	N	N	N	N	N	R	I	BA	N	A	0.276953	P	16
L	N	N	N	N	N	N	Y	Y	Y	Y	Y	Y	N	N	R	I	BA	C	A	0.276953	P	37
U	A	N	A	N	N	N	N	N	N	N	N	N	N	N	R	I	BA	N	A	0.276953	P	15
L	A	N	N	N	N	N	N	N	N	Y	Y	N	N	N	R	I	BA	C	A	0.276953	P	29
L	A	N	N	N	N	N	N	Y	Y	Y	Y	Y	Y	Y	R	I	BA	N	A	0.276953	P	15
P	A	A	N	N	N	N	N	N	N	N	N	N	N	N	R	I	BA	C	A	0.276953	P	29
P	A	N	N	N	N	N	N	N	N	Y	Y	Y	Y	N	R	I	BA	C	A	0.276953	P	23
U	N	N	N	N	N	N	N	N	N	Y	Y	Y	N	N	R	I	BA	C	A	0.276953	P	30
L	N	N	A	N	N	N	N	N	N	N	N	N	N	N	R	I	BA	C	A	0.217814	P	30
L	N	N	A	N	Y	Y	Y	Y	N	Y	Y	N	N	N	R	I	BA	C	A	0.217814	P	45
U	A	N	A	N	N	N	N	N	N	N	N	N	N	N	R	I	BA	N	A	0.217814	P	17
U	A	N	A	N	N	N	N	N	N	Y	Y	Y	N	Y	R	I	BA	N	A	0.217814	P	19
P	A	N	A	N	N	Y	N	N	N	Y	Y	Y	Y	N	R	I	BA	C	A	0.217814	P	20
P	A	N	A	N	N	N	N	N	N	N	N	N	N	N	R	I	BA	C	A	0.217814	P	34
U	N	A	N	N	N	Y	N	N	N	Y	Y	N	N	N	R	I	BA	N	A	0.217814	P	18
P	N	N	N	N	Y	Y	N	N	N	Y	Y	N	N	N	R	I	BA	C	A	0.217814	P	43
U	L	N	A	Y	N	N	N	N	N	N	N	N	N	N	R	I	BA	C	A	0.217814	P	21
L	A	N	N	N	N	N	N	N	N	N	N	N	N	N	R	I	BA	C	A	0.159974	P	24
L	A	N	N	N	D	D	D	D	D	D	D	D	D	D	R	I	BA	N	A	0.159974	P	33
U	A	N	A	N	N	N	N	N	N	N	N	N	N	N	R	I	BA	C	M	0.301897	P	23
U	A	A	A	N	N	N	N	N	N	N	N	N	N	N	R	I	BA	C	A	0.301897	P	29
P	N	N	N	N	N	N	N	D	Y	Y	Y	Y	Y	Y	R	I	BA	F	A	0.301897	P	40
L	A	N	N	N	Y	Y	Y	Y	Y	Y	Y	Y	Y	N	R	I	BA	N	A	0.301897	P	16
U	A	A	A	N	Y	Y	Y	Y	N	Y	Y	N	N	N	R	I	BA	C	A	0.301897	P	29
L	A	N	N	N	N	N	N	N	N	Y	Y	Y	N	Y	R	I	BA	C	A	0.301897	P	23
P	N	N	A	N	Y	Y	Y	Y	Y	Y	Y	Y	Y	Y	R	I	BA	C	A	0.301897	P	38
L	A	N	N	N	N	N	N	N	N	N	D	D	N	N	R	I	BA	C	A	0.356083	P	32
	N	N	A	N	N	Y	Y	Y	Y	Y	Y	Y	Y	Y	R	I	BA	C	A	0.356083	P	43
U	N	L	A	N	N	N	N	N	N	D	D	D	N	N	R	I	BA	N	A	0.356083	P	26
H	A	N	A	N	N	N	N	N	N	N	N	N	N	N	R	I	BA	C	A	0.356083	P	30
U	L	A	A	Y	N	N	N	N	N	N	N	N	N	N	R	I	BA	C	M	0.347456	P	21
U	A	N	A	N	N	N	N	N	N	Y	Y	N	N	N	R	I	BA	C	A	0.347456	P	41
H	A	N	A	N	N	N	N	N	N	N	N	N	N	N	R	I	BA	F	A	0.347456	S	28
U	A	N	A	N	N	N	N	N	N	N	N	N	N	N	R	I	BA	F	A	0.347456	S	20
U	N	N	N	N	Y	Y	Y	Y	Y	Y	Y	Y	Y	Y	R	I	BA	N	A	0.347456	S	18
P	A	N	L	N	N	N	N	N	N	N	N	N	N	N	R	I	BA	F	A	0.347456	S	46
U	A	N	A	Y	N	N	N	N	N	Y	Y	Y	N	N	R	I	BA	N	A	0.347456	S	15
U	A	N	A	N	N	N	N	N	N	Y	Y	Y	N	N	R	I	BA	F	A	0.347456	S	26
U	A	N	A	N	N	N	N	N	N	D	D	D	N	N	R	I	BA	C	M	0.347456	M	26
H	A	N	A	N	N	N	N	N	N	N	N	N	N	N	R	I	BA	C	A	0.347456	P	40
U	A	N	A	N	N	D	N	N	N	Y	N	Y	N	N	R	I	BA	N	A	0.347456	P	15
P	L	N	A	N	N	Y	N	N	Y	Y	Y	Y	N	N	R	I	BA	C	A	0.347456	P	42
U	A	A	A	N	N	N	N	N	N	N	N	N	N	N	R	I	BA	C	A	0.347456	P	22
U	A	N	A	N	N	D	Y	Y	N	Y	Y	Y	D	N	R	I	BA	C	A	0.347456	P	24
U	A	L	A	Y	N	Y	N	N	Y	Y	Y	Y	D	N	R	I	BA	N	A	0.347456	P	17
U	N	N	N	N	N	Y	Y	Y	Y	Y	Y	Y	Y	Y	R	I	BA	C	A	0.347456	P	22
H	A	N	A	N	N	N	N	N	N	Y	Y	N	N	N	R	I	BA	F	A	0.18639	P	33
P	N	N	A	N	N	N	N	N	N	N	N	N	N	N	R	I	BA	C	A	0.18639	P	47
U	A	N	N	N	N	N	N	N	N	D	D	D	N	N	R	I	BA	C	A	0.18639	P	23
U	N	N	A	N	Y	N	N	N	N	N	N	N	N	N	R	I	BA	C	A	0.18639	P	38
P	N	N	A	N	N	N	N	N	N	N	N	N	N	N	R	I	BA	C	A	0.383057	P	43
L	N	N	A	N	N	N	N	N	N	N	N	N	N	N	R	I	BA	N	A	0.383057	P	25
H	A	N	A	N	N	N	N	N	N	N	N	N	N	N	R	I	BA	N	A	0.383057	P	20
U	L	N	L	Y	N	N	N	N	N	N	N	N	N	N	R	I	BA	N	A	0.383057	P	37
P	N	N	A	N	N	N	N	N	N	N	N	N	N	N	R	I	BA	C	A	0.383057	P	35
U	A	N	A	N	Y	Y	Y	Y	Y	Y	Y	Y	Y	Y	R	I	BA	N	A	0.383057	P	15
P	A	N	A	N	N	N	N	N	N	N	N	N	N	N	R	I	BA	C	A	0.383057	P	39
U	A	N	A	N	N	N	Y	Y	N	N	N	N	N	N	R	I	BA	C	A	0.383057	P	22
U	A	N	N	N	N	N	N	N	N	N	N	N	N	N	R	I	BA	C	A	0.383057	P	43
P	A	N	A	N	Y	Y	Y	Y	Y	Y	Y	Y	Y	Y	R	I	BA	C	M	0.283188	P	40
L	A	N	A	N	N	N	N	N	N	N	N	N	N	N	R	I	BA	C	A	0.283188	P	25
P	A	N	A	N	N	N	N	N	N	N	N	N	N	N	R	I	BA	C	A	0.283188	P	48
U	A	N	A	N	Y	Y	Y	Y	Y	Y	Y	Y	Y	Y	R	I	BA	N	A	0.283188	P	16
L	A	N	N	N	N	N	N	N	N	N	N	N	N	N	R	I	BA	C	A	0.283188	P	37
U	A	N	N	N	N	N	N	N	N	N	N	N	N	N	R	I	BA	C	A	0.315167	P	25
L	A	N	A	N	N	N	N	N	N	Y	N	N	N	N	R	I	BA	C	A	0.315167	S	30
U	A	N	A	N	N	N	N	N	N	N	D	D	D	N	R	I	BA	F	A	0.315167	P	37
L	A	N	A	N	N	N	N	N	N	D	D	D	D	D	R	I	BA	C	A	0.315167	P	28
H	L	N	A	N	N	N	N	N	N	D	D	D	N	N	R	I	BA	C	M	0.315167	S	35
L	A	N	A	N	N	N	Y	N	N	Y	Y	Y	N	N	R	I	BA	C	A	0.315167	P	28
P	A	N	A	N	N	N	N	N	N	Y	Y	Y	N	N	R	I	BA	C	A	0.315167	P	38
P	L	A	A	N	N	N	N	N	N	N	N	N	N	N	R	I	BA	C	A	0.315167	P	37
U	A	N	A	N	N	N	N	N	N	N	N	N	N	N	R	I	BA	C	A	0.315167	P	22
P	A	N	A	N	N	N	N	N	N	N	N	N	N	N	R	I	BA	C	M	0.196209	S	48
H	A	N	A	N	N	N	N	N	N	N	D	D	D	N	R	I	BA	C	M	0.196209	S	27
U	A	N	A	N	N	N	N	N	N	N	N	N	N	N	R	I	BA	F	M	0.196209	S	17
H	A	N	A	N	N	N	N	N	N	N	N	N	N	N	R	I	BA	C	M	0.196209	M	44
U	N	N	A	N	N	N	N	N	N	N	N	N	N	N	R	I	BA	N	M	0.196209	M	18
U	A	N	A	N	N	N	N	N	N	Y	Y	Y	Y	Y	R	I	BA	C	A	0.196209	P	23
U	A	L	N	N	Y	Y	D	N	N	Y	Y	N	D	N	R	I	BA	N	A	0.196209	P	16
L	A	N	A	N	N	N	N	N	N	N	N	N	N	N	R	I	BA	C	A	0.196209	S	25
P	A	N	A	N	N	N	N	N	N	N	N	N	N	N	R	I	BA	C	A	0.294309	P	41
U	A	N	A	N	N	N	N	N	N	N	N	N	N	N	R	I	BA	C	A	0.294309	F	29
P	A	N	A	N	N	N	N	N	N	N	N	N	N	N	R	I	BA	C	A	0.294309	P	35
U	A	L	A	N	N	N	N	N	N	N	N	N	N	N	R	I	BA	N	A	0.294309	P	17
U	A	N	A	N	N	N	N	N	N	N	N	N	N	N	R	I	BA	N	A	0.294309	P	17
U	A	N	L	N	N	N	N	N	N	N	N	N	N	N	R	I	BA	N	A	0.368674	S	37
U	A	N	A	N	N	N	N	N	N	N	N	N	N	N	R	I	BA	C	A	0.368674	S	25
H	A	A	A	Y	N	N	N	N	N	N	N	N	N	N	R	I	BA	C	A	0.368674	M	39
P	A	N	A	N	N	N	N	N	N	N	N	N	N	N	R	I	BA	C	A	0.368674	P	31
L	A	N	N	N	N	N	N	N	N	Y	Y	Y	N	N	R	I	BA	F	A	0.180622	P	33
U	A	N	N	N	Y	N	N	N	N	Y	N	D	D	D	R	I	BA	F	A	0.180622	P	24
L	N	N	N	N	N	N	N	N	N	Y	Y	Y	N	N	R	I	BA	C	A	0.180622	P	42
L	A	N	N	N	N	N	N	N	N	Y	Y	Y	N	N	R	I	BA	F	A	0.180622	P	26
U	L	N	L	N	N	N	N	N	N	N	N	N	N	N	R	I	BA	F	A	0.180622	P	37
L	A	A	N	N	N	N	N	N	N	Y	Y	Y	N	N	R	I	BA	C	A	0.180622	P	23
H	A	N	A	N	Y	Y	Y	N	N	Y	Y	N	N	N	R	I	BA	C	A	0.180622	P	22
U	L	N	A	N	N	N	N	N	N	N	N	N	N	N	R	I	BA	C	A	0.098347	P	27
U	A	N	A	N	N	Y	Y	N	N	Y	Y	Y	N	N	R	I	BA	N	A	0.098347	P	20
L	N	N	N	N	Y	Y	Y	Y	Y	N	N	N	Y	Y	R	I	BA	N	A	0.098347	P	21
H	A	N	A	N	Y	Y	N	N	N	Y	Y	N	N	N	R	I	BA	C	A	0.098347	P	40
H	A	N	A	N	N	N	N	N	N	Y	Y	N	N	N	R	I	BA	N	A	0.098347	P	23
U	A	N	A	N	N	N	N	N	N	Y	Y	N	N	N	R	I	BA	N	A	0.098347	P	17
U	A	N	A	N	N	N	N	N	N	Y	Y	Y	N	N	R	I	BA	C	A	0.098347	P	31
L	A	N	N	N	N	N	N	N	N	Y	Y	Y	N	N	R	I	BA	C	A	0.098347	P	46
U	L	N	L	N	N	N	N	N	N	N	N	N	N	N	R	I	BA	C	A	0.098347	P	20
U	A	L	A	Y	N	N	N	N	N	Y	N	N	N	N	R	I	BA	N	A	0.098347	P	18
U	A	N	N	N	N	N	N	N	N	Y	Y	N	N	N	R	I	BA	N	A	0.098347	P	20
L	A	N	N	N	N	N	N	N	N	N	N	N	N	N	R	I	BA	C	A	0.32512	P	43
P	N	N	A	N	N	N	N	N	N	N	N	N	N	N	R	I	BA	C	A	0.32512	P	40
H	A	N	N	N	N	N	N	N	N	N	N	N	N	N	R	I	BA	C	A	0.32512	S	25
L	A	N	A	N	N	N	N	N	N	N	N	N	N	N	R	I	BA	N	M	0.32512	P	26
U	A	N	A	N	N	N	N	N	N	N	N	N	N	N	R	I	BA	C	A	0.32512	P	21
U	A	N	N	Y	N	Y	N	N	N	Y	Y	N	Y	N	R	I	BA	N	A	0.32512	P	16
U	A	N	A	N	N	N	N	N	N	N	N	N	N	N	R	I	BA	N	A	0.32512	P	27
U	A	A	A	N	N	N	N	N	N	N	N	N	N	N	R	I	BA	N	A	0.32512	P	15
U	A	N	A	N	N	N	N	N	N	N	N	N	N	N	R	I	BA	N	A	0.157694	M	20
U	A	N	A	N	N	N	N	N	N	N	N	N	N	N	R	I	BA	C	A	0.157694	P	48
U	N	N	N	N	Y	Y	Y	Y	Y	Y	Y	Y	Y	Y	R	I	BA	C	A	0.157694	P	41
U	A	N	N	N	Y	Y	Y	Y	Y	Y	Y	Y	Y	Y	R	I	BA	N	A	0.157694	P	21
L	N	N	A	N	Y	N	N	N	N	N	N	N	N	N	R	I	BA	C	A	0.272268	P	31
P	A	N	N	N	N	N	N	N	N	Y	Y	N	N	Y	R	I	BA	C	A	0.272268	P	37
P	A	N	N	N	N	N	N	Y	N	Y	Y	Y	N	N	R	I	BA	N	A	0.272268	P	16
P	A	N	N	N	Y	Y	Y	Y	Y	Y	Y	Y	Y	Y	R	I	BA	C	A	0.272268	P	25
	N	N	A	N	D	D	D	D	D	D	D	D	D	D	R	I	BA	C	A	0.272268	P	39
L	N	N	N	N	N	N	N	Y	Y	Y	Y	Y	Y	N	R	I	BA	N	A	0.272268	P	42
U	A	N	N	N	N	N	N	N	N	N	N	N	N	N	R	I	BA	N	A	0.272268	P	21
U	L	N	N	N	N	N	N	N	N	N	N	N	N	N	R	I	BA	N	A	0.272268	P	17
U	A	N	A	N	N	N	N	N	N	N	N	N	N	N	R	I	BA	N	A	0.272268	P	27
U	A	N	A	N	N	N	N	N	N	N	N	N	N	N	R	I	BA	C	A	0.272268	S	48
U	A	N	A	N	Y	Y	Y	Y	Y	Y	Y	Y	Y	Y	R	I	BA	C	A	0.270132	P	36
U	A	L	A	N	N	Y	N	N	N	Y	Y	N	N	N	R	I	BA	N	A	0.270132	P	15
P	A	N	N	N	N	N	N	N	N	N	N	N	N	N	R	I	BA	C	A	0.270132	P	37
U	A	N	A	N	N	N	N	N	N	N	N	N	N	N	R	I	BA	C	A	0.270132	S	30
U	N	N	A	N	N	N	N	N	N	N	N	N	N	N	R	C	PO	C	A	0.533432	F	42
U	L	L	A	Y	N	N	N	N	N	N	N	N	N	N	R	C	PO	C	A	0.533432	F	19
U	A	N	A	Y	N	N	N	N	N	N	N	N	N	N	R	C	PO	C	E	0.533432	M	34
L	A	A	A	Y	N	N	N	N	N	Y	Y	N	N	N	R	C	PO	C	E	0.533432	S	26
H	A	L	A	Y	N	N	N	N	N	N	N	N	N	N	R	C	PO	C	A	0.533432	P	24
P	N	N	N	N	N	N	N	N	N	N	N	N	N	N	R	C	PO	C	M	0.533432	P	44
P	N	N	A	N	N	N	N	N	N	N	N	N	N	N	R	C	PO	F	E	0.533432	S	30
L	A	A	A	N	N	N	N	N	N	N	N	N	N	N	R	C	PO	C	E	0.934088	M	37
U	A	A	A	Y	N	N	N	N	N	N	N	N	N	N	R	C	PO	N	E	0.934088	M	16
U	N	L	A	N	N	N	N	N	N	N	N	N	N	N	R	C	PO	N	A	0.934088	P	28
U	A	N	A	Y	N	N	N	N	N	N	N	N	N	N	R	C	PO	C	M	0.934088	S	47
U	A	A	A	Y	N	N	N	N	N	N	N	N	N	N	R	C	PO	M	M	0.934088	S	22
L	N	A	A	N	N	N	N	N	N	N	N	N	N	N	R	C	PO	C	E	0.934088	S	45
L	L	L	A	N	D	N	N	N	N	N	N	N	N	N	R	C	PO	N	E	0.934088	S	21
U	A	L	A	Y	N	N	N	N	N	N	N	N	N	N	R	C	PO	C	A	0.934088	R	29
U	A	A	A	Y	N	N	N	N	N	N	N	N	N	N	R	C	PO	N	A	0.934088	R	17
L	A	A	A	N	N	N	N	N	N	N	N	N	N	N	R	C	PO	C	A	0.934088	P	31
U	A	A	A	Y	N	N	N	N	N	N	N	N	N	N	R	C	PO	C	E	0.934088	S	36
U	L	N	A	Y	N	N	N	N	N	N	N	N	N	N	R	C	PO	C	A	0.379442	S	19
U	N	N	N	N	N	N	N	N	N	Y	N	N	N	N	R	C	PO	C	E	0.379442	P	31
P	N	N	N	N	Y	D	N	N	N	N	Y	Y	N	N	R	C	PO	C	E	0.379442	P	28
U	A	N	A	Y	N	N	N	N	N	Y	N	N	N	N	R	C	PO	C	A	0.379442	M	25
U	A	A	A	Y	Y	Y	Y	Y	N	Y	Y	Y	N	N	R	C	PO	C	E	0.379442	F	27
U	N	A	A	Y	N	N	N	N	N	Y	N	N	N	N	R	C	PO	C	E	0.711087	R	32
U	A	N	N	Y	N	N	N	N	N	N	N	N	N	N	R	C	PO	C	E	0.711087	P	17
U	A	A	A	N	N	N	N	N	N	N	N	N	N	N	R	C	PO	C	A	0.711087	S	33
U	A	N	A	Y	N	N	N	N	N	N	N	N	N	N	R	C	PO	C	E	0.347315	S	25
U	N	N	N	N	N	N	D	N	N	N	N	N	N	N	R	C	PO	N	A	0.347315	M	21
U	A	N	A	N	D	N	N	N	N	N	N	N	Y	Y	R	C	PO	C	M	0.347315	P	22
U	L	N	A	Y	N	N	Y	D	N	Y	Y	Y	Y	Y	R	C	PO	C	E	0.347315	S	20
U	A	N	A	N	N	N	N	N	N	N	N	N	N	N	R	C	PO	C	O	0.347315	M	28
U	A	N	A	Y	N	N	N	N	N	N	N	N	N	N	R	C	PO	C	E	1.15901	M	22
U	N	N	A	N	Y	Y	Y	N	N	N	Y	N	N	N	R	C	PO	C	E	1.15901	M	47
U	A	N	A	Y	Y	Y	Y	Y	Y	N	Y	N	Y	Y	R	C	PO	N	E	1.15901	S	27
L	A	A	A	Y	N	N	N	N	N	N	N	N	N	N	R	C	PO	C	E	1.15901	M	43
L	N	A	N	N	Y	Y	Y	D	N	Y	Y	Y	Y	Y	R	C	PO	C	E	0.318667	P	26
L	N	A	L	N	N	N	N	N	N	N	N	N	N	N	R	C	PO	C	E	0.318667	P	35
L	A	N	N	N	N	N	N	N	N	N	N	N	N	N	R	C	PO	C	E	0.318667	S	24
U	A	A	A	Y	N	Y	N	N	N	Y	Y	N	N	N	R	C	PO	C	E	0.318667	S	32
N	N	N	A	N	N	N	N	N	N	Y	Y	Y	Y	D	R	C	PO	C	M	0.318667	P	40
U	L	N	N	N	N	Y	N	N	N	Y	D	N	N	N	R	C	PO	C	A	0.318667	M	31
P	N	N	A	N	N	D	D	N	N	Y	Y	N	D	N	R	C	PO	C	M	0.993626	S	31
U	A	N	A	N	N	N	N	N	N	N	Y	N	N	N	R	C	PO	C	M	0.993626	S	18
L	A	N	N	Y	D	N	N	N	N	N	N	N	N	N	R	C	PO	N	M	0.993626	S	15
P	N	N	N	N	N	N	Y	N	Y	Y	Y	D	Y	Y	R	C	PO	N	E	0.993626	S	45
L	A	A	N	Y	N	Y	Y	N	Y	Y	Y	N	N	N	R	C	PO	C	E	0.993626	P	43
H	A	A	A	Y	N	N	N	N	N	N	N	N	N	N	R	C	PO	N	E	0.993626	P	24
L	N	N	A	N	Y	Y	Y	Y	Y	Y	Y	Y	Y	N	R	C	PO	C	E	0.993626	R	48
U	A	A	L	Y	Y	Y	Y	D	Y	Y	Y	N	Y	Y	R	C	PO	N	E	0.993626	R	25
U	A	N	N	Y	N	N	N	N	N	N	N	N	N	N	R	C	PO	C	E	0.379935	F	25
U	A	N	A	Y	N	D	N	N	N	N	N	Y	N	N	R	C	PO	C	E	0.379935	F	28
L	L	N	A	N	N	N	N	N	N	N	N	N	N	N	R	C	PO	N	M	0.379935	M	30
U	N	N	A	Y	N	N	N	N	N	N	N	N	N	N	R	C	PO	C	E	0.379935	S	23
P	N	A	A	N	N	Y	N	N	N	N	N	D	N	N	R	C	PO	C	E	0.379935	M	42
U	L	A	A	Y	N	N	Y	N	N	Y	Y	N	N	N	R	C	PO	N	E	0.379935	M	15
U	L	A	L	Y	N	N	N	N	N	N	N	N	N	N	R	C	PO	C	E	0.379935	M	23
L	A	A	N	N	D	Y	Y	Y	D	Y	Y	D	N	N	R	C	PO	C	E	0.379935	P	47
H	L	L	A	Y	N	N	N	N	N	N	N	N	N	N	R	C	PO	C	A	0.379935	F	22
U	N	N	A	N	D	N	N	N	N	N	N	N	N	N	R	C	PO	C	E	0.379935	S	27
L	N	N	A	N	N	N	N	N	N	N	N	N	N	N	R	C	PO	C	E	0.706573	S	42
U	N	N	A	Y	N	N	N	N	N	N	N	N	N	N	R	C	PO	N	E	0.706573	S	18
U	A	A	A	Y	N	N	N	N	N	N	N	N	N	N	R	C	PO	N	A	0.706573	F	25
U	A	A	A	Y	N	N	N	N	N	Y	N	N	N	N	R	C	PO	F	E	0.706573	S	27
U	A	L	N	Y	N	N	N	N	N	N	N	N	N	N	R	C	PO	F	E	0.706573	F	36
P	A	A	A	N	N	Y	N	N	N	Y	Y	Y	N	N	R	C	PO	C	E	0.706573	S	49
H	N	N	N	Y	N	N	N	N	N	N	N	N	N	N	R	C	PO	C	E	0.706573	M	29
U	L	L	N	Y	N	N	Y	Y	N	Y	Y	Y	D	D	R	C	PO	C	E	0.706573	S	47
U	A	A	N	Y	N	Y	D	Y	N	D	D	Y	N	N	R	C	PO	C	E	0.706573	S	22
U	L	L	L	Y	N	N	N	N	N	N	N	N	N	N	R	C	PO	N	E	0.706573	S	15
U	N	L	L	N	N	N	N	N	N	N	N	N	N	N	R	C	PO	C	E	0.307362	P	23
U	A	A	N	Y	N	Y	Y	N	N	N	Y	Y	N	Y	R	C	PO	C	E	0.307362	M	21
H	L	A	A	N	N	N	N	N	N	N	N	N	N	N	R	C	PO	C	E	0.307362	F	29
L	A	N	A	N	N	N	N	N	N	N	N	N	N	N	R	C	PO	C	E	0.307362	P	18
P	A	A	A	Y	N	N	N	N	N	N	N	N	N	N	R	C	PO	C	E	0.307362	F	47
H	A	L	A	Y	N	N	N	N	N	N	N	N	N	N	R	C	PO	F	E	0.307362	F	29
H	A	A	A	Y	N	N	N	N	N	N	N	N	N	N	R	C	PO	N	E	0.307362	F	25
L	N	N	L	N	N	N	N	N	N	N	N	N	N	N	R	C	PO	C	E	0.307362	S	26
U	A	A	A	Y	Y	Y	Y	Y	Y	Y	Y	Y	Y	Y	R	C	PO	C	E	0.307362	M	29
U	A	L	L	Y	N	N	N	N	N	N	N	N	N	N	R	C	PO	C	E	0.91013	M	34
U	A	A	A	Y	N	N	N	N	N	N	N	N	N	N	R	C	PO	C	E	0.91013	F	37
P	N	A	A	Y	N	N	N	N	N	N	N	N	N	N	R	C	PO	C	E	0.91013	M	48
L	A	N	A	N	N	N	N	N	N	N	N	D	N	N	R	C	PO	C	E	0.91013	P	43
L	A	N	A	Y	N	Y	N	N	N	Y	D	N	N	N	R	C	PO	N	E	0.91013	P	15
U	N	N	L	N	N	N	N	N	N	N	N	N	N	N	R	C	PO	C	E	0.318667	M	32
U	A	A	N	N	N	N	N	N	N	N	N	N	N	N	R	C	PO	C	E	0.318667	F	29
L	N	N	N	N	N	N	N	N	N	N	N	N	N	N	R	C	PO	C	E	0.318667	M	20
U	N	N	A	N	N	N	N	N	N	N	N	N	N	N	R	C	PO	C	E	0.921624	R	35
U	A	N	A	Y	N	N	N	N	N	N	N	N	N	N	R	C	PO	N	E	0.921624	R	16
U	L	N	N	N	N	N	N	N	N	N	N	N	N	N	R	C	PO	F	M	0.921624	S	41
U	N	N	N	Y	N	N	N	N	N	N	N	N	N	N	R	C	PO	N	M	0.921624	S	18
P	L	A	L	N	N	N	N	N	N	N	N	N	N	N	R	C	PO	C	E	0.921624	P	40
U	N	N	L	Y	N	N	N	N	N	N	N	N	N	N	R	C	PO	F	A	0.921624	M	36
L	N	N	N	Y	N	N	N	N	N	N	N	N	N	N	R	C	PO	C	E	0.921624	P	33
L	A	A	A	Y	N	N	N	N	N	N	N	N	N	N	R	C	PO	C	A	0.913132	M	45
U	L	A	N	Y	N	N	N	N	N	N	N	N	N	N	R	C	PO	C	A	0.913132	M	17
L	L	N	A	N	N	N	N	N	N	Y	N	N	N	N	R	C	PO	C	A	0.913132	S	34
L	L	L	L	N	N	N	N	N	N	N	N	N	N	N	R	C	PO	C	E	0.913132	M	27
U	N	L	A	Y	N	Y	N	N	N	N	N	N	N	N	R	C	PO	N	E	0.913132	M	16
P	L	N	N	Y	D	D	N	N	N	N	N	N	N	N	R	C	PO	C	A	0.913132	P	27
L	N	N	A	N	N	N	N	N	N	N	N	N	N	N	R	C	PO	C	E	0.913132	S	32
P	L	L	L	N	N	N	N	N	N	Y	Y	N	N	N	R	C	PO	C	A	0.949782	S	48
L	L	N	N	N	N	N	Y	Y	N	N	N	N	N	N	R	C	PO	C	E	0.949782	S	48
L	L	N	L	N	Y	Y	N	N	N	Y	Y	Y	N	Y	R	C	PO	N	E	0.949782	S	24
U	L	N	A	Y	D	N	N	N	N	D	D	D	N	N	R	C	PO	N	E	0.949782	S	21
U	A	N	N	Y	N	N	N	N	N	N	N	N	N	N	R	C	PO	C	M	0.949782	P	38
U	N	N	N	N	N	N	N	N	N	N	N	N	N	N	R	C	PO	N	M	0.949782	P	17
L	L	N	N	N	N	N	N	N	N	Y	N	N	N	N	R	C	PO	C	A	0.949782	P	34
L	L	L	N	N	N	N	N	N	N	N	N	N	N	N	R	C	PO	N	A	0.949782	P	15
U	N	N	N	N	N	N	N	N	N	Y	Y	Y	N	N	R	C	PO	C	M	0.949782	P	20
U	L	N	N	N	N	N	N	N	N	N	N	N	N	N	R	C	PO	C	E	0.949782	P	25
	N	A	A	N	N	N	N	N	N	N	N	N	N	N	R	C	PO	C	A	0.293882	S	34
U	A	N	A	Y	N	N	N	N	N	N	N	N	N	N	R	C	PO	C	M	0.293882	F	32
U	N	N	L	N	N	N	N	N	N	N	N	N	N	N	R	C	PO	N	E	0.293882	M	17
U	N	N	N	Y	N	N	Y	Y	N	N	N	N	N	N	R	C	PO	C	E	0.293882	M	43
L	L	A	N	N	N	N	N	N	N	N	N	N	N	N	R	C	PO	C	E	0.293882	S	32
U	N	A	A	Y	N	N	Y	N	N	N	Y	Y	Y	N	R	C	PO	C	E	0.996026	F	45
H	A	A	A	Y	N	N	Y	N	N	Y	N	N	N	N	R	C	PO	N	E	0.996026	F	21
L	N	A	N	N	N	N	N	N	N	N	N	N	N	N	R	C	PO	C	E	0.996026	P	47
P	N	N	A	N	N	N	N	N	N	N	N	N	N	N	R	C	PO	C	E	0.996026	P	38
P	A	N	A	N	N	N	Y	N	Y	Y	Y	Y	N	N	R	C	PO	C	E	0.996026	S	41
L	N	L	A	N	N	N	N	N	N	N	N	N	N	N	R	C	PO	N	A	0.218139	M	28
L	N	A	A	Y	N	N	N	N	N	N	N	N	N	N	R	C	PO	C	A	0.218139	S	21
U	A	N	N	Y	Y	Y	Y	N	Y	Y	Y	Y	Y	Y	R	C	PO	C	E	0.218139	S	26
U	L	L	A	N	Y	Y	N	N	D	Y	Y	D	D	Y	R	C	PO	C	E	0.218139	M	23
H	A	N	N	Y	N	Y	Y	Y	Y	Y	D	D	D	Y	R	C	PO	F	M	0.218139	M	32
U	A	A	N	Y	N	N	N	N	N	N	N	N	N	N	R	C	PO	C	E	1.02272	S	41
H	A	A	A	Y	N	Y	N	N	N	D	N	N	N	N	R	C	PO	C	A	1.02272	F	37
P	N	N	N	N	N	N	N	N	N	D	N	N	N	N	R	C	PO	C	E	1.02272	P	29
U	A	A	A	Y	N	N	N	N	N	N	N	N	N	N	R	C	PO	F	E	1.02272	F	49
L	N	N	N	N	N	N	N	N	N	N	N	N	N	N	R	C	PO	F	E	0.355893	S	49
U	L	A	N	N	N	N	N	N	N	Y	Y	N	N	N	R	C	PO	C	E	0.355893	M	22
H	A	A	A	Y	N	N	N	N	N	N	N	N	N	N	R	C	PO	C	E	0.355893	S	27
U	N	A	N	N	N	N	N	Y	N	N	N	N	N	N	R	C	PO	C	M	0.355893	P	34
H	A	L	A	Y	N	N	N	N	N	Y	N	N	N	N	R	C	PO	C	A	0.953992	R	44
L	N	N	N	N	D	N	N	D	N	D	N	N	N	N	R	C	PO	C	E	0.953992	M	40
U	A	A	A	Y	Y	D	D	D	Y	Y	Y	Y	Y	Y	R	C	PO	N	E	0.953992	M	15
P	N	N	N	N	Y	Y	Y	N	Y	Y	Y	Y	Y	N	R	C	PO	C	E	0.953992	S	26
U	N	L	N	N	N	N	Y	N	N	Y	Y	N	Y	N	R	C	PO	C	E	0.953992	P	24
U	N	N	A	N	Y	N	Y	N	N	Y	Y	Y	Y	N	R	C	PO	C	E	0.953992	M	32
H	A	N	N	Y	N	N	N	N	N	N	N	Y	N	N	R	C	PO	C	E	0.953992	F	35
L	L	N	A	N	N	Y	Y	N	N	Y	Y	N	N	Y	R	C	PO	C	M	0.833555	P	32
U	L	L	A	Y	N	N	N	N	N	N	N	N	N	N	R	C	PO	N	A	0.833555	S	28
L	A	N	L	Y	N	N	N	N	N	N	N	N	N	N	R	C	PO	C	M	0.833555	M	38
U	A	N	A	Y	N	N	N	N	N	N	N	N	N	N	R	C	PO	N	M	0.833555	M	17
L	A	N	A	Y	N	N	N	N	N	N	N	N	N	N	R	C	PO	N	M	0.833555	M	15
L	L	A	A	Y	N	Y	N	N	N	Y	Y	D	Y	N	R	C	PO	C	A	0.833555	P	16
U	N	N	N	N	N	N	N	N	N	N	N	N	N	N	R	C	PO	C	A	0.833555	P	33
L	N	N	A	N	N	N	N	N	N	Y	Y	N	N	N	R	C	PO	C	M	0.833555	F	26
P	N	N	N	N	N	N	N	Y	N	N	N	N	N	N	R	C	PO	C	A	0.833555	P	37
L	A	N	A	Y	N	N	N	N	N	N	N	N	N	N	R	C	PO	C	A	0.833555	P	39
L	N	N	A	N	N	N	Y	N	Y	Y	Y	Y	Y	Y	R	C	PO	N	A	0.833555	P	18
U	A	A	A	N	N	Y	N	N	N	Y	Y	Y	N	N	R	C	PO	C	A	0.814931	S	48
U	N	N	A	N	D	D	D	D	D	D	D	D	D	D	R	C	PO	N	M	0.814931	P	19
H	N	N	A	Y	N	N	N	N	N	N	N	N	N	N	R	C	PO	N	E	0.814931	M	17
P	A	A	A	N	N	N	N	N	N	N	N	N	N	N	R	C	PO	C	M	0.814931	S	47
U	A	A	L	Y	N	D	N	N	N	D	N	N	Y	N	R	C	PO	C	M	0.814931	S	18
U	A	N	A	N	N	N	N	N	N	D	D	N	N	N	R	C	PO	F	A	0.814931	S	40
H	L	N	L	Y	N	N	N	N	N	N	N	N	N	N	R	C	PO	C	A	0.836043	P	39
L	N	N	N	N	N	N	N	N	N	N	N	N	N	N	R	C	PO	C	A	0.836043	P	30
L	N	N	N	N	N	N	N	N	N	N	N	N	N	N	R	C	PO	N	A	0.836043	P	16
U	A	A	N	Y	N	N	N	N	N	Y	Y	N	N	N	R	C	PO	F	M	0.836043	P	29
P	N	N	A	N	N	N	N	N	N	N	N	N	N	N	R	C	PO	C	A	0.836043	P	49
L	A	N	A	N	N	N	N	N	N	N	N	N	N	N	R	C	PO	C	A	0.836043	P	23
L	L	N	N	N	N	N	N	N	N	N	N	N	N	N	R	C	PO	C	A	0.836043	P	21
P	A	N	A	N	N	N	N	N	N	N	Y	Y	N	N	R	C	PO	F	A	0.836043	P	28
P	N	A	A	N	N	N	N	N	N	N	N	N	N	N	R	C	PO	C	M	0.628527	P	38
U	N	A	A	Y	N	N	N	N	N	N	Y	N	N	N	R	C	PO	N	M	0.628527	P	15
U	N	A	N	N	N	N	N	N	N	Y	N	N	N	N	R	C	PO	C	A	0.628527	P	22
P	N	N	A	Y	N	N	N	N	N	N	N	N	Y	N	R	C	PO	C	A	0.628527	P	42
U	L	A	A	Y	N	N	Y	N	D	N	N	N	N	N	R	C	PO	C	M	0.628527	M	40
P	N	A	N	N	N	N	N	N	N	N	N	N	N	Y	R	C	PO	N	M	0.628527	P	40
L	A	A	N	Y	N	N	N	N	N	N	N	N	N	N	R	C	PO	N	M	0.628527	P	17
U	A	N	A	Y	N	N	N	N	N	Y	Y	Y	Y	N	R	C	PO	C	A	0.628527	P	38
P	N	N	N	Y	N	N	Y	Y	N	N	Y	Y	Y	Y	R	C	PO	C	E	0.628527	P	45
P	N	N	N	N	N	N	N	N	N	N	N	N	N	N	R	C	PO	C	A	0.628527	P	25
U	N	A	N	N	N	Y	Y	N	N	N	N	N	N	N	R	C	PO	F	M	0.628527	P	19
U	L	N	A	Y	N	N	N	N	N	N	N	N	N	N	R	C	PO	C	E	0.151681	P	24
U	A	N	N	Y	N	N	N	N	N	N	N	N	N	N	R	C	PO	M	E	0.151681	M	23
U	N	N	N	N	N	D	D	N	N	Y	Y	N	N	N	R	C	PO	C	A	0.151681	S	19
U	A	N	A	Y	N	Y	N	N	N	Y	Y	Y	D	Y	R	C	PO	N	E	0.510124	M	22
U	A	L	A	Y	N	N	N	N	N	N	N	N	N	N	R	C	PO	N	E	0.510124	M	22
H	A	N	A	Y	Y	Y	N	N	N	Y	Y	Y	Y	Y	R	C	PO	N	E	0.510124	M	19
H	A	A	A	Y	N	N	N	N	N	Y	N	N	N	N	R	C	PO	C	E	0.510124	R	41
U	A	A	N	N	N	N	N	N	N	Y	D	Y	N	N	R	C	PO	F	E	0.510124	P	39
H	A	N	A	N	N	N	N	N	N	N	N	N	N	N	R	C	PO	C	E	0.510124	M	41
U	N	N	N	N	N	N	N	N	N	N	N	N	N	N	R	C	PO	F	E	0.510124	P	30
U	A	A	A	N	N	N	N	N	N	D	N	N	N	N	R	C	PO	N	M	0.510124	P	30
U	L	N	A	Y	N	N	N	N	N	N	N	N	N	N	R	C	PO	N	E	0.510124	F	36
H	N	N	N	Y	N	N	N	N	N	N	N	N	N	N	R	C	PO	C	A	0.597725	S	22
U	N	N	A	Y	N	N	N	N	N	Y	N	N	N	N	R	C	PO	C	M	0.597725	F	24
U	L	L	N	N	N	D	N	N	N	Y	Y	Y	N	N	R	C	PO	C	M	0.597725	P	30
H	L	N	L	Y	N	N	N	N	N	N	N	N	N	N	R	C	PO	C	A	0.597725	M	25
U	A	N	A	N	N	N	N	N	N	Y	Y	Y	N	N	R	C	PO	C	A	0.597725	M	26
H	N	N	A	Y	N	N	N	N	N	N	N	N	N	N	R	C	PO	N	A	0.597725	F	24
L	N	N	A	Y	Y	N	Y	N	Y	Y	Y	N	N	N	R	C	PO	N	A	0.597725	S	17
U	A	N	A	Y	N	N	N	N	N	Y	Y	D	N	Y	R	C	PO	C	A	0.597725	S	28
P	N	A	N	N	N	N	N	N	N	N	N	N	N	N	R	C	PO	C	A	0.871101	P	34
P	N	N	N	Y	N	N	N	Y	Y	N	N	N	N	N	R	C	PO	C	E	0.871101	P	47
P	N	A	A	N	Y	Y	Y	N	N	Y	Y	Y	Y	N	R	C	PO	C	E	0.871101	S	46
P	L	N	A	N	N	N	N	N	N	N	N	N	N	N	R	C	PO	C	E	0.871101	M	38
U	A	A	A	Y	N	N	N	N	N	D	Y	N	N	N	R	C	PO	N	E	0.871101	M	21
U	A	A	A	Y	N	N	N	N	N	N	N	N	N	N	R	C	PO	C	A	0.871101	M	36
P	A	A	A	N	Y	Y	N	N	N	Y	N	N	N	N	R	C	PO	C	E	0.435869	F	29
L	N	A	A	N	N	N	N	N	N	N	N	N	N	N	R	C	PO	C	E	0.435869	S	47
U	N	N	N	Y	N	N	N	N	Y	N	N	N	N	N	R	C	PO	N	E	0.435869	S	21
U	N	N	L	Y	N	N	N	N	N	N	N	N	N	N	R	C	PO	C	E	0.435869	S	22
U	A	N	A	N	N	N	N	N	N	N	N	N	N	N	R	C	PO	C	E	0.435869	S	46
L	N	N	A	N	Y	Y	Y	Y	N	Y	Y	Y	Y	Y	R	C	PO	C	E	0.859492	S	44
L	N	N	A	Y	N	N	N	N	N	N	N	N	N	N	R	C	PO	C	E	0.859492	R	48
P	L	A	A	N	N	N	D	N	N	N	N	N	N	N	R	C	PO	C	E	0.859492	S	43
U	N	A	A	N	Y	Y	Y	Y	N	N	N	N	N	N	R	C	PO	C	E	0.859492	S	49
U	L	A	A	Y	N	N	N	N	N	N	N	N	N	N	R	C	PO	C	E	0.859492	S	23
L	L	N	N	N	Y	Y	Y	Y	Y	Y	Y	Y	Y	Y	R	C	PO	C	E	0.859492	S	44
U	L	A	A	Y	N	N	N	N	N	N	N	N	N	N	R	C	PO	C	E	0.859492	M	35
U	N	N	A	N	N	N	N	N	N	N	N	N	N	N	R	C	PO	C	E	0.160299	F	20
U	L	N	N	N	N	N	N	N	N	N	N	N	N	N	R	C	PO	C	E	0.160299	S	44
U	L	N	A	Y	N	N	N	N	N	N	N	N	N	N	R	C	PO	N	E	0.160299	S	18
L	N	N	L	N	N	N	N	N	N	N	N	N	N	N	R	C	PO	C	E	0.160299	S	43
U	N	N	N	Y	N	N	N	N	N	N	N	N	N	N	R	C	PO	C	M	0.160299	F	44
U	A	N	A	Y	N	N	N	N	N	N	N	N	N	N	R	C	PO	M	M	0.160299	F	25
U	N	N	A	Y	N	N	N	N	N	N	N	N	N	N	R	C	PO	C	E	0.890991	R	34
U	L	A	A	Y	N	N	N	N	N	N	N	N	N	N	R	C	PO	C	E	0.890991	R	27
P	N	N	A	N	N	N	N	N	N	N	N	N	N	N	R	C	PO	C	E	0.890991	P	38
N	N	N	N	Y	N	N	N	N	N	N	N	N	N	N	R	C	PO	F	E	0.890991	M	31
H	N	N	N	Y	N	N	N	N	N	N	N	N	N	N	R	C	PO	C	E	0.890991	F	30
H	L	L	L	Y	N	N	N	N	N	N	N	N	N	N	R	C	PO	C	E	0.890991	R	20
L	L	N	L	N	N	N	N	N	N	N	N	N	N	N	R	C	PO	C	E	0.495306	S	21
U	A	N	A	N	N	N	N	N	N	N	N	N	N	N	R	C	PO	C	M	0.495306	R	44
U	A	A	A	N	N	N	N	N	N	Y	Y	N	N	N	R	C	PO	C	E	0.495306	S	45
U	L	L	A	Y	N	N	N	N	N	N	N	N	N	N	R	C	PO	N	E	0.495306	S	16
P	A	N	N	N	N	N	N	N	N	N	N	N	N	N	R	C	PO	C	E	0.495306	S	44
U	A	A	A	N	N	N	N	N	N	Y	N	N	N	N	R	C	PO	C	E	0.495306	S	25
L	A	N	A	N	N	N	N	N	N	N	N	N	N	N	R	C	PO	C	E	0.495306	F	43
U	L	N	L	N	N	Y	Y	D	Y	Y	Y	Y	Y	Y	R	C	PO	C	E	0.495306	P	27
U	A	N	A	Y	N	N	N	N	N	N	N	N	N	N	R	C	PO	C	M	0.495306	M	23
P	N	N	N	N	N	N	N	N	N	Y	Y	N	N	N	R	C	PO	C	E	0.913211	S	49
H	A	N	N	Y	N	N	N	N	N	N	N	N	N	N	R	C	PO	N	E	0.913211	S	25
L	L	L	A	N	N	N	N	N	N	Y	N	N	N	N	R	C	PO	C	E	0.913211	M	41
P	N	A	A	N	N	N	N	N	N	N	N	N	N	N	R	C	PO	C	E	0.913211	S	45
L	N	N	A	N	N	N	N	N	N	N	N	N	N	N	R	C	PO	C	E	0.913211	S	48
L	N	A	A	N	N	N	N	N	N	N	N	N	N	N	R	C	PO	C	M	0.913211	F	33
U	A	A	A	Y	N	N	N	N	N	Y	Y	N	N	N	R	C	PO	N	M	0.913211	F	17
P	N	N	A	N	N	N	N	N	N	N	N	N	N	N	R	C	PO	C	E	0.913211	P	46
U	A	A	A	Y	N	N	N	D	D	D	D	D	D	D	R	C	PO	N	E	0.913211	P	17
N	A	A	N	N	N	N	N	N	N	D	N	N	N	N	R	C	PO	C	E	0.913211	P	17
U	N	L	A	N	N	N	N	N	N	N	N	N	N	N	R	C	PO	C	A	0.297422	F	22
U	L	N	N	Y	N	N	N	N	N	D	N	N	N	N	R	C	PO	C	M	0.297422	S	34
U	A	N	A	N	N	N	N	N	N	N	N	N	N	N	R	C	PO	C	M	0.297422	S	26
U	N	N	A	N	N	N	N	N	N	N	N	N	N	N	R	C	PO	C	M	0.297422	S	35
P	L	L	A	N	N	N	N	N	N	Y	N	N	N	N	R	C	PO	C	A	0.297422	S	42
H	A	N	A	Y	Y	Y	N	N	Y	Y	Y	N	N	N	R	C	PO	C	A	0.297422	S	34
U	N	N	N	N	N	N	N	N	N	N	N	N	N	N	R	C	PO	F	A	0.604816	P	49
U	L	L	A	N	N	N	N	N	N	Y	N	N	N	N	R	C	PO	C	M	0.604816	M	30
P	L	A	N	N	N	N	N	N	N	N	N	N	N	N	R	C	PO	C	A	0.604816	P	41
U	L	L	A	Y	N	N	N	N	N	N	N	N	N	N	R	C	PO	N	A	0.604816	S	31
U	L	L	A	N	N	N	N	N	N	N	N	N	N	N	R	C	PO	N	A	0.604816	S	19
U	A	A	A	N	N	N	N	N	N	N	N	N	N	N	R	C	PO	N	A	0.604816	S	23
U	L	L	A	N	N	N	N	N	N	Y	N	N	N	N	R	C	PO	C	A	0.604816	S	25
U	N	N	A	Y	N	N	N	N	N	N	N	N	N	N	R	C	PO	C	A	0.604816	P	21
U	L	L	A	N	N	N	N	N	N	N	N	N	N	N	R	C	PO	N	A	0.604816	M	19
L	N	N	A	N	N	N	N	N	N	N	N	N	N	N	R	C	PO	C	A	0.369061	P	32
U	A	A	A	N	N	N	N	N	N	N	N	N	N	N	R	C	PO	C	M	0.369061	S	43
U	N	N	A	N	N	N	N	N	N	N	N	N	N	N	R	C	PO	C	M	0.369061	M	23
L	N	A	A	N	N	D	N	N	N	D	N	N	N	N	R	C	PO	C	E	0.369061	M	37
U	A	N	A	Y	N	N	N	N	N	N	N	N	N	N	R	C	PO	N	E	0.369061	M	19
U	A	L	A	Y	N	N	N	N	N	D	N	N	N	N	R	C	PO	C	E	0.369061	F	24
L	L	N	L	N	N	Y	N	N	Y	Y	Y	Y	Y	Y	R	C	PO	C	E	0.369061	P	46
U	A	A	A	Y	N	N	N	N	N	N	N	N	N	N	R	C	PO	N	M	0.611514	F	27
L	A	A	N	N	N	N	N	N	N	N	N	N	N	N	R	C	PO	F	A	0.611514	P	39
L	A	A	A	N	N	N	D	D	D	D	D	D	D	D	R	C	PO	N	A	0.611514	P	16
U	A	N	A	N	N	N	N	N	N	N	N	N	N	N	R	C	PO	C	E	0.611514	R	26
U	A	N	A	Y	N	N	N	N	N	N	N	N	N	N	R	C	PO	C	E	0.611514	F	30
U	A	A	A	N	N	N	N	N	N	Y	Y	N	N	N	R	C	PO	C	E	0.611514	S	43
U	A	A	A	Y	N	N	N	N	N	N	N	N	N	N	R	C	PO	N	E	0.611514	R	16
H	A	N	A	Y	N	N	N	N	N	N	N	N	N	N	R	C	PO	C	E	0.611514	S	40
H	L	L	A	Y	N	N	N	N	N	N	N	N	N	N	R	C	PO	N	E	0.330617	M	25
U	N	N	A	N	N	N	N	N	N	N	N	N	N	N	R	C	PO	N	A	0.330617	M	26
L	A	A	A	N	N	N	N	N	N	N	N	N	N	N	R	C	PO	C	A	0.330617	S	35
L	L	N	N	N	N	N	N	N	N	N	N	N	N	N	R	C	PO	C	M	0.330617	P	23
H	L	A	A	Y	N	N	N	N	N	N	N	N	N	N	R	C	PO	C	M	0.330617	F	41
U	N	N	A	Y	N	N	N	N	N	N	N	N	N	N	R	C	PO	N	M	0.330617	F	17
H	A	A	A	Y	N	N	N	N	N	N	N	N	N	N	R	C	PO	C	M	0.330617	M	22
P	N	N	N	N	N	N	N	N	N	N	N	N	N	N	R	C	PO	N	A	0.57894	S	46
U	N	N	N	N	N	N	N	N	N	N	N	N	N	N	R	C	PO	N	A	0.57894	S	19
U	A	A	A	Y	N	N	N	N	N	N	N	N	N	N	R	C	PO	C	E	0.57894	F	28
U	A	A	A	N	N	N	N	N	N	N	N	N	N	N	R	C	PO	C	E	0.57894	R	39
U	N	N	N	Y	N	Y	D	N	N	D	D	N	N	N	R	C	PO	N	E	0.57894	R	17
U	N	N	A	N	N	N	N	N	N	N	N	N	N	N	R	C	PO	N	E	0.57894	F	24
U	A	A	A	Y	N	N	N	N	N	N	N	N	N	N	R	C	PO	F	E	0.57894	F	46
H	A	A	A	Y	N	N	N	N	N	N	N	N	N	N	R	C	PO	N	E	0.57894	F	22
U	A	A	A	Y	N	N	N	N	N	N	N	N	N	N	R	C	PO	C	E	0.57894	F	35
U	A	A	A	Y	N	N	N	N	N	N	N	N	N	N	R	C	PO	N	M	0.57894	S	34
P	N	N	N	N	N	N	N	N	N	Y	N	N	N	N	R	C	PO	C	M	0.57894	P	29
U	A	A	A	Y	N	N	N	N	N	Y	N	N	N	N	R	C	PO	C	E	0.57894	R	23
H	A	A	A	Y	N	N	N	N	N	N	N	N	N	N	R	C	PO	C	A	0.433089	F	30
L	A	N	A	N	N	N	N	N	N	N	N	N	N	N	R	C	PO	F	A	0.433089	S	34
L	A	A	A	N	N	N	N	N	N	N	N	N	N	N	R	C	PO	C	M	0.433089	P	31
U	A	A	A	N	N	N	N	N	N	N	N	N	N	N	R	C	PO	C	M	0.433089	S	19
N	N	N	A	N	N	N	N	N	N	N	N	N	N	N	R	C	PO	C	M	0.433089	S	35
L	A	N	A	N	N	N	N	N	N	Y	Y	N	N	N	R	C	PO	C	A	0.433089	S	28
U	A	N	A	Y	N	N	N	N	N	N	N	N	N	N	R	C	PO	C	M	0.671007	R	37
U	A	N	N	N	N	N	N	N	N	N	N	N	N	N	R	C	PO	C	A	0.671007	M	39
U	A	A	A	N	N	N	N	N	N	N	N	N	N	N	R	C	PO	C	E	0.671007	R	48
U	A	A	A	Y	N	N	N	N	N	N	N	N	N	N	R	C	PO	N	E	1.40617	M	23
L	L	A	N	N	N	D	N	N	N	Y	Y	D	N	N	R	C	PO	C	A	1.40617	P	26
P	L	N	L	N	D	Y	D	D	D	D	N	N	N	N	R	C	PO	C	M	1.40617	P	34
P	A	N	A	N	N	N	N	N	N	N	N	N	N	N	R	C	PO	C	A	1.40617	P	34
U	A	N	A	N	N	N	N	N	N	N	N	N	N	N	R	C	PO	C	M	1.40617	S	29
	A	A	A	N	N	N	N	N	N	N	N	N	N	N	R	C	PO	C	M	1.64912	P	39
L	N	N	A	N	N	N	N	N	N	N	N	N	N	N	R	C	PO	C	M	1.64912	P	19
U	A	A	A	N	N	N	N	N	N	N	N	N	N	N	R	C	PO	C	E	1.64912	M	41
U	A	A	A	Y	N	N	N	N	N	N	N	N	N	N	R	C	PO	N	E	1.64912	M	16
L	N	N	N	N	N	N	N	N	N	N	N	N	N	N	R	C	PO	C	A	1.64912	P	27
L	A	A	N	N	N	N	N	N	N	N	N	N	N	N	R	C	PO	F	M	1.64912	P	31
U	L	L	N	N	N	N	N	N	N	N	N	N	N	N	R	C	PO	C	M	1.64912	P	23
U	L	L	L	N	Y	N	Y	N	N	Y	N	N	N	N	R	C	PO	C	A	0.946608	P	36
U	L	N	L	Y	N	N	N	N	N	N	N	N	N	N	R	C	PO	N	A	0.946608	P	19
U	L	L	L	Y	N	N	N	N	N	N	N	N	N	N	R	C	PO	C	A	0.946608	P	24
P	A	A	A	N	N	N	N	N	N	N	N	N	N	N	R	C	PO	C	M	0.946608	P	46
U	A	A	A	Y	N	N	N	N	N	N	N	N	N	N	R	C	PO	N	M	0.946608	P	20
P	N	N	N	N	D	D	D	D	D	D	N	N	N	N	R	C	PO	C	A	0.946608	P	40
U	L	N	L	N	N	N	N	N	N	N	N	N	N	N	R	C	PO	N	A	0.946608	P	17
L	A	N	A	N	N	N	N	N	N	N	N	N	N	N	R	C	PO	C	M	0.946608	P	44
U	L	N	L	N	N	N	N	N	N	N	N	N	N	N	R	C	PO	N	M	0.946608	P	17
P	A	A	A	N	N	N	N	N	N	N	N	N	N	N	R	C	PO	N	M	0.946608	P	36
U	L	N	L	N	N	N	N	N	N	N	N	N	N	N	R	C	PO	C	M	0.946608	P	35
L	A	L	L	N	N	N	N	N	N	N	N	N	N	N	R	C	PO	C	M	0.566162	P	47
P	N	N	N	N	N	N	N	N	N	N	N	N	N	N	R	C	PO	C	M	0.566162	P	43
U	N	N	L	N	N	N	N	N	N	D	N	N	N	N	R	C	PO	C	M	0.566162	P	20
U	A	N	A	N	N	N	N	N	N	N	N	N	N	N	R	C	PO	C	M	0.566162	P	45
P	L	N	N	N	N	N	N	N	N	N	N	N	N	N	R	C	PO	C	A	0.566162	P	49
U	L	N	L	Y	N	N	N	N	N	N	N	N	N	N	R	C	PO	N	A	0.566162	P	26
H	A	A	A	Y	N	N	N	N	N	N	N	N	N	N	R	C	PO	C	M	0.566162	S	26
L	L	L	L	N	N	N	N	N	N	N	N	N	N	N	R	C	PO	C	M	0.479615	P	29
L	A	A	A	Y	N	N	N	N	N	N	N	N	N	N	R	C	PO	N	M	0.479615	P	19
L	N	N	L	N	N	N	N	N	N	N	N	N	N	N	R	C	PO	C	A	0.479615	P	41
U	L	N	L	Y	N	N	N	N	N	N	N	N	N	N	R	C	PO	N	A	0.479615	P	20
L	N	N	L	Y	N	N	N	N	N	Y	N	N	N	N	R	C	PO	N	A	0.479615	P	17
P	N	N	N	N	N	N	N	N	N	N	N	N	N	N	R	C	PO	C	A	0.479615	P	46
P	N	N	N	N	N	N	N	N	N	N	N	N	N	N	R	C	PO	C	A	0.479615	P	23
L	L	N	N	N	N	N	N	N	N	N	N	N	N	N	R	C	PO	N	M	0.479615	P	30
U	A	L	A	N	N	N	N	N	N	N	N	N	N	N	R	C	PO	C	A	0.479615	S	48
	N	N	A	N	N	N	N	N	N	N	N	N	N	N	R	C	PO	C	A	0.479615	P	40
L	A	N	L	N	N	N	N	N	N	N	N	N	N	N	R	C	PO	N	A	0.479615	P	22
L	N	N	L	Y	N	N	N	N	N	N	N	N	N	N	R	C	PO	N	A	0.479615	P	19
U	A	N	A	Y	Y	N	N	N	N	N	N	N	N	N	R	C	PO	C	A	0.583273	P	41
U	L	N	N	Y	N	N	N	N	N	N	N	N	N	N	R	C	PO	N	A	0.583273	P	18
U	A	A	A	N	N	N	N	N	N	N	N	N	N	N	R	C	PO	N	A	0.583273	P	30
U	L	A	L	Y	N	N	N	N	N	N	N	N	N	N	R	C	PO	C	A	0.583273	P	19
U	L	A	L	N	N	N	N	N	N	N	N	N	N	N	R	C	PO	N	M	0.583273	P	17
P	N	N	N	N	N	N	N	N	N	N	N	N	N	N	R	C	PO	C	A	0.516519	P	29
U	A	N	A	N	N	N	N	N	N	N	N	N	N	N	R	C	PO	C	E	0.808894	P	30
U	A	L	A	N	D	N	N	N	N	D	D	N	N	N	R	C	PO	N	A	0.808894	P	32
P	N	N	N	N	N	N	N	N	N	N	N	N	N	N	R	C	PO	N	A	0.808894	P	22
U	A	N	A	Y	N	N	N	N	N	N	N	N	N	N	R	C	PO	C	A	0.808894	P	27
U	L	L	L	N	N	N	N	N	N	D	D	N	N	N	R	C	PO	C	M	0.808894	P	28
L	L	N	L	Y	N	N	N	N	N	N	N	N	N	N	R	C	PO	N	A	0.164027	P	18
U	L	N	L	N	N	N	N	N	N	N	N	N	N	N	R	C	PO	N	A	0.164027	P	16
P	N	N	N	N	N	N	N	N	N	Y	N	N	N	N	R	C	PO	C	A	0.164027	P	37
P	A	N	A	N	N	N	N	N	N	N	N	N	N	N	R	C	PO	C	M	0.164027	P	34
U	A	N	N	Y	N	N	N	N	N	Y	N	N	N	N	R	C	PO	C	E	0.164027	P	22
L	A	A	A	N	N	N	N	N	N	N	N	N	N	N	R	C	PO	C	E	0.164027	P	29
U	L	A	L	N	N	D	D	N	D	N	D	N	D	N	R	C	PO	C	E	0.319655	P	28
P	L	N	L	N	N	N	N	N	N	N	N	N	N	N	R	C	PO	C	M	0.319655	P	28
P	A	A	A	N	N	N	N	N	N	N	N	N	N	N	R	C	PO	C	A	0.319655	P	30
U	A	N	A	N	N	N	N	N	N	N	N	N	N	N	R	C	PO	C	A	0.723076	P	37
L	N	N	A	N	N	N	N	N	N	N	N	N	N	N	R	C	PO	C	A	0.723076	P	31
L	N	N	N	N	N	N	N	N	N	N	N	N	N	N	R	C	PO	C	A	0.723076	P	19
U	A	N	N	Y	N	N	N	N	N	N	N	N	N	N	R	C	PO	C	A	0.723076	P	21
	N	N	N	N	N	N	N	N	N	N	N	N	N	N	R	C	PO	F	A	0.723076	P	38
H	A	A	N	Y	N	N	N	N	N	N	N	N	N	N	R	C	PO	C	A	0.541724	P	49
H	A	A	A	Y	N	N	N	N	N	N	N	N	N	N	R	C	PO	N	A	0.541724	P	19
U	L	L	N	N	N	D	N	N	N	D	D	N	N	N	R	C	PO	N	A	0.541724	P	45
U	A	A	N	N	N	N	N	N	N	N	N	N	N	N	R	C	PO	C	A	0.541724	P	48
U	N	N	L	Y	N	N	N	N	N	N	N	N	N	N	R	C	PO	N	A	0.541724	P	18
U	A	N	L	Y	N	N	N	N	N	N	N	N	N	N	R	C	PO	N	A	0.541724	P	15
L	N	N	N	N	D	N	N	N	N	N	N	N	N	N	R	C	PO	C	A	0.786045	P	22
L	N	N	N	N	N	N	N	N	N	N	N	N	N	N	R	C	PO	C	A	0.786045	P	27
P	N	N	N	N	N	N	N	N	N	N	N	N	N	N	R	C	PO	C	A	0.786045	P	35
L	N	N	N	N	N	N	N	N	N	N	N	N	N	N	R	C	PO	C	A	0.786045	P	18
P	N	N	N	N	N	N	N	N	N	N	N	N	N	N	R	C	PO	F	A	0.786045	P	47
N	N	N	N	N	N	N	N	N	N	N	N	N	N	N	R	C	PO	C	A	0.786045	P	34
U	N	N	N	N	N	N	N	N	N	N	N	N	N	N	R	C	PO	C	A	0.786045	P	21
U	N	N	N	N	N	N	N	N	N	N	N	N	N	N	R	C	PO	F	A	0.786045	P	45
P	N	N	N	N	N	N	N	N	N	N	N	N	N	N	R	C	PO	C	A	0.316808	P	42
L	N	N	N	N	N	N	N	N	N	N	N	N	N	N	R	C	PO	N	A	0.316808	P	20
U	A	N	A	N	N	N	N	N	N	N	N	N	N	N	R	C	PO	C	A	0.316808	P	21
L	N	N	N	N	N	N	N	N	N	N	N	N	N	N	R	C	PO	C	A	0.316808	P	40
U	N	N	N	N	N	N	N	N	N	N	N	N	N	N	R	C	PO	C	M	0.316808	P	41
U	L	N	N	Y	N	N	N	N	N	N	N	N	N	N	R	C	PO	C	A	0.316808	P	28
L	N	N	N	N	N	N	N	N	N	N	N	N	N	N	R	C	PO	C	A	0.316808	P	23
P	N	N	N	N	N	D	D	D	D	D	D	N	N	N	R	C	PO	C	A	0.316808	P	36
U	L	N	N	N	N	N	N	N	N	N	N	N	N	N	R	C	PO	C	M	0.530139	P	26
P	A	N	N	N	N	N	N	N	N	N	N	N	N	N	R	C	PO	C	A	0.530139	P	44
U	L	N	N	N	N	N	N	N	N	N	N	N	N	N	R	C	PO	N	A	0.530139	P	21
U	N	N	N	N	N	N	N	N	N	N	N	N	N	N	R	C	PO	N	A	0.530139	P	22
H	A	A	A	Y	N	N	N	N	N	N	N	N	N	N	R	C	PO	C	A	0.530139	P	37
U	A	N	A	Y	N	N	N	N	N	N	N	N	N	N	R	C	PO	C	M	0.530139	P	26
U	A	N	L	N	N	N	N	N	N	N	N	N	N	N	R	C	PO	C	M	0.530139	P	42
U	A	A	A	Y	N	N	N	N	N	N	N	N	N	N	R	C	PO	N	M	0.530139	P	21
L	A	A	A	N	N	N	N	N	N	N	N	N	N	N	R	C	PO	C	A	0.530139	P	31
U	N	N	N	N	N	N	N	N	N	N	N	N	N	N	R	C	PO	C	A	0.406222	P	34
P	N	N	N	N	N	N	N	N	N	N	N	N	N	N	R	C	PO	C	M	0.406222	P	26
U	L	N	N	Y	N	N	N	N	N	N	N	N	N	N	R	C	PO	N	A	0.406222	P	34
	A	A	A	N	N	N	N	N	N	N	N	N	N	N	R	C	PO	C	A	0.406222	P	35
L	N	N	N	N	N	N	N	N	N	N	N	N	N	N	R	C	PO	C	M	0.406222	P	22
U	A	N	A	N	N	N	N	N	N	N	N	N	N	N	U	C	PO	C	E	0.344992	M	31
L	N	N	N	N	N	N	N	N	N	N	N	N	N	N	U	C	PO	C	A	0.344992	P	22
L	L	N	N	N	N	N	N	N	N	N	N	N	N	N	U	C	PO	M	M	0.344992	F	47
U	N	N	A	N	N	N	N	N	N	N	N	N	N	N	U	C	PO	C	E	0.701549	F	43
U	N	N	A	Y	N	N	N	N	N	N	N	N	N	N	U	C	PO	C	M	0.701549	M	26
H	A	A	A	Y	N	N	N	N	N	N	N	N	N	N	U	C	PO	C	A	0.701549	R	36
U	A	L	A	N	N	N	N	N	N	N	N	N	N	N	U	C	PO	C	E	0.701549	M	39
L	N	A	N	N	N	N	N	N	N	N	N	N	N	N	U	C	PO	N	E	0.701549	P	24
U	L	L	L	N	N	N	N	N	N	N	N	N	N	N	U	C	PO	C	E	0.701549	S	29
U	L	N	L	Y	N	N	N	N	N	N	N	N	N	N	U	C	PO	N	E	0.701549	S	16
L	N	N	A	N	N	N	N	N	N	N	N	N	N	N	U	C	PO	F	M	0.166348	S	24
U	L	L	A	N	N	N	N	N	N	N	N	N	N	N	U	C	PO	N	M	0.166348	S	17
U	N	L	A	N	N	N	N	N	N	N	N	N	N	N	U	C	PO	C	E	0.166348	S	27
L	L	L	A	N	N	N	N	N	N	Y	N	N	N	N	U	C	PO	C	A	0.166348	S	21
L	A	N	A	N	N	N	N	N	D	D	D	D	D	D	U	C	PO	M	E	0.484858	P	47
H	A	N	N	N	N	N	N	N	N	N	N	N	N	N	U	C	PO	N	E	0.484858	P	38
U	N	N	A	Y	N	N	N	N	N	N	N	N	N	N	U	C	PO	N	E	0.484858	M	33
L	N	N	A	N	N	N	N	N	N	N	N	N	N	N	U	C	PO	N	E	0.484858	S	45
L	N	A	A	Y	N	N	N	N	N	N	N	N	N	N	U	C	PO	C	M	0.484858	S	27
U	A	N	A	Y	Y	Y	N	N	N	Y	Y	D	D	D	U	C	PO	N	E	0.484858	S	20
H	A	A	A	Y	N	N	N	N	N	N	N	N	N	N	U	C	PO	N	M	0.484858	R	24
U	A	N	A	N	N	N	N	N	N	N	N	N	N	N	U	C	PO	C	M	0.207446	P	43
U	A	N	A	Y	N	N	N	N	N	N	N	N	N	N	U	C	PO	N	M	0.207446	P	16
U	A	A	A	Y	N	N	N	N	N	N	N	N	N	N	U	C	PO	C	E	0.207446	R	25
P	A	A	A	N	N	Y	Y	N	N	N	N	N	N	N	U	C	PO	C	E	0.207446	M	45
U	N	A	A	N	N	N	N	N	N	Y	N	N	N	N	U	C	PO	C	E	0.207446	M	21
H	A	N	A	Y	N	N	N	N	N	N	N	N	N	N	U	C	PO	C	E	0.207446	F	30
U	A	A	A	N	N	N	N	N	N	D	D	N	N	N	U	C	PO	F	A	0.764597	S	21
P	A	A	A	N	N	N	N	N	N	N	N	N	N	N	U	C	PO	C	M	0.764597	M	44
U	N	A	A	N	N	N	N	N	N	Y	N	N	N	N	U	C	PO	C	E	0.764597	F	45
U	A	A	A	N	N	N	N	N	N	Y	Y	N	N	N	U	C	PO	C	E	0.764597	R	42
U	A	A	A	Y	N	N	N	N	N	N	N	N	N	N	U	C	PO	N	E	0.764597	R	21
U	L	A	A	Y	N	N	N	N	N	N	N	N	N	N	U	C	PO	N	E	0.764597	R	18
U	N	A	A	Y	N	N	N	N	N	N	N	N	N	N	U	C	PO	C	A	0.764597	R	24
H	A	L	A	N	N	N	N	N	N	N	N	N	N	N	U	C	PO	C	M	0.432179	M	38
P	N	N	N	Y	N	N	N	N	N	N	N	N	N	N	U	C	PO	C	E	0.432179	M	33
U	N	A	N	Y	N	N	N	N	N	N	N	Y	D	N	U	C	PO	C	E	0.432179	M	17
U	A	N	A	Y	N	Y	N	N	N	Y	N	N	N	N	U	C	PO	C	E	0.432179	M	45
U	N	L	A	Y	N	N	N	N	N	N	N	N	N	N	U	C	PO	N	E	0.432179	M	16
P	N	A	L	N	Y	N	Y	N	N	Y	N	N	N	N	U	C	PO	C	A	0.432179	S	17
H	A	A	A	Y	N	N	N	N	N	N	N	N	N	N	U	C	PO	C	A	0.432179	R	37
U	A	N	A	Y	N	N	N	N	N	N	N	N	N	N	U	C	PO	C	E	0.738231	F	41
L	A	N	A	N	N	N	N	N	N	N	N	N	N	N	U	C	PO	C	E	0.738231	F	41
U	A	N	A	Y	N	N	N	N	N	N	N	N	N	N	U	C	PO	N	E	0.738231	R	33
U	L	N	A	Y	N	N	N	N	N	N	N	N	N	N	U	C	PO	N	E	0.738231	R	20
U	A	N	A	N	N	N	N	N	N	N	N	N	N	N	U	C	PO	N	E	0.738231	F	46
U	A	N	N	N	N	Y	D	Y	Y	Y	Y	Y	Y	N	U	C	PO	C	E	0.738231	S	47
U	L	L	L	N	N	N	N	N	N	N	N	N	N	N	U	C	PO	C	E	0.185609	S	28
U	A	A	A	Y	N	N	N	N	N	N	N	N	N	N	U	C	PO	C	E	0.185609	R	25
U	A	N	A	N	N	N	N	N	N	N	N	N	N	N	U	C	PO	F	A	0.185609	S	47
U	A	A	A	N	N	N	N	N	N	N	N	N	N	N	U	C	PO	C	A	0.609713	R	47
U	A	N	A	Y	N	N	N	N	N	N	N	N	N	N	U	C	PO	N	A	0.609713	R	17
U	N	N	A	Y	N	N	N	N	N	N	N	N	N	N	U	C	PO	N	A	0.609713	F	19
U	A	N	A	Y	N	N	N	N	N	N	N	N	N	N	U	C	PO	C	A	0.609713	S	28
U	A	N	N	Y	N	N	N	N	N	N	N	N	N	N	U	C	PO	C	M	0.609713	M	40
U	L	N	N	Y	N	N	N	N	N	N	N	N	N	N	U	C	PO	N	M	0.609713	M	16
U	A	N	A	Y	N	N	N	N	N	N	N	N	N	N	U	C	PO	C	A	0.265701	F	34
H	A	A	A	Y	N	N	N	N	N	Y	N	N	N	N	U	C	PO	C	E	0.265701	R	24
P	N	N	A	N	N	N	N	N	N	Y	N	N	N	N	U	C	PO	C	E	0.265701	P	35
L	A	N	A	N	N	D	N	N	N	N	N	N	N	N	U	C	PO	C	E	0.265701	S	22
U	A	A	A	Y	N	N	N	N	N	N	N	N	N	N	U	C	PO	C	E	0.265701	R	33
	N	N	A	N	N	N	N	N	N	N	N	N	N	N	U	C	PO	C	M	0.265701	S	34
U	A	A	A	Y	N	N	N	N	N	N	N	N	N	N	U	C	PO	C	M	0.265701	R	31
U	L	L	A	Y	N	N	N	N	N	N	N	N	N	N	U	C	PO	C	M	0.265701	R	27
L	A	A	A	N	N	N	N	N	N	N	N	N	N	N	U	C	PO	N	M	0.265701	R	22
H	L	N	A	Y	N	N	N	N	N	N	N	N	N	N	U	C	PO	N	A	0.769533	S	19
L	N	N	A	N	N	N	N	N	N	N	N	N	N	N	U	C	PO	C	M	0.769533	F	18
U	A	A	A	N	N	N	Y	Y	N	Y	Y	N	N	N	U	C	PO	C	E	0.293882	S	25
L	A	N	A	N	N	N	N	N	N	N	N	N	N	N	U	C	PO	C	E	0.293882	S	30
U	N	N	A	N	N	Y	Y	N	N	Y	Y	N	N	N	U	C	PO	C	E	0.293882	S	36
U	L	N	A	N	Y	Y	N	N	N	N	N	N	N	N	U	C	PO	N	A	0.293882	F	22
H	A	A	L	Y	N	N	N	N	N	N	N	N	N	N	U	C	PO	C	E	0.293882	R	34
U	A	A	A	Y	N	N	N	N	N	N	N	N	N	N	U	C	PO	C	M	0.293882	M	41
P	N	A	A	N	N	N	N	N	N	N	N	N	N	N	U	C	PO	C	E	1.01025	S	46
U	N	L	A	Y	N	N	N	N	N	D	N	D	D	D	U	C	PO	N	E	1.01025	S	26
H	A	A	A	Y	N	N	N	N	N	N	N	N	N	N	U	C	PO	C	E	1.01025	F	28
U	N	N	A	N	N	N	N	N	N	D	Y	Y	Y	D	U	C	PO	C	E	1.01025	S	25
U	A	A	A	N	N	N	N	N	N	N	N	N	N	N	U	C	PO	C	E	1.01025	M	46
U	L	L	L	N	N	N	N	N	N	N	N	N	N	N	U	C	PO	N	M	1.01025	R	22
P	L	A	A	N	N	N	N	N	N	N	N	N	N	N	U	C	PO	C	M	1.01025	S	37
U	A	N	A	N	N	N	N	N	N	N	N	N	N	N	U	C	PO	N	M	0.266157	M	25
U	N	A	N	N	N	N	N	N	N	N	N	N	N	N	U	C	PO	C	E	0.266157	S	44
L	L	N	A	N	N	N	N	N	N	N	N	N	N	N	U	C	PO	F	A	0.266157	P	26
U	N	N	A	N	N	N	N	N	N	N	N	N	N	N	U	C	PO	C	E	0.266157	S	23
U	N	N	A	N	N	N	N	N	N	N	N	N	N	N	U	C	PO	C	M	0.266157	F	28
L	A	A	A	N	N	N	N	N	N	N	N	N	N	N	U	C	PO	C	E	0.3721	M	46
U	A	A	A	Y	N	N	N	N	N	N	N	N	N	N	U	C	PO	N	E	0.3721	M	24
L	A	A	A	N	N	N	N	N	N	N	N	N	N	N	U	C	PO	C	E	0.3721	S	49
U	L	A	A	Y	N	N	N	N	N	N	N	N	N	N	U	C	PO	C	E	0.3721	S	28
H	A	N	A	Y	N	N	N	N	N	N	N	N	N	N	U	C	PO	C	E	0.3721	R	30
U	L	A	A	N	N	N	N	N	N	N	N	N	N	N	U	C	PO	C	E	0.3721	F	33
L	N	A	N	N	N	Y	N	N	N	Y	Y	N	N	N	U	C	PO	C	E	0.3721	P	46
U	N	A	N	N	N	N	Y	D	N	N	D	D	D	D	U	C	PO	N	E	0.3721	P	19
U	N	A	A	Y	N	N	N	N	N	N	N	N	N	N	U	C	PO	C	E	0.3721	R	37
U	N	A	A	N	N	N	N	N	N	N	N	N	N	N	U	C	PO	C	E	0.272378	R	30
L	A	N	N	Y	N	N	N	N	N	N	N	N	N	N	U	C	PO	C	E	0.272378	R	34
U	L	N	A	Y	N	N	N	N	N	N	N	N	N	N	U	C	PO	C	E	0.272378	R	29
U	N	N	N	Y	N	N	N	N	N	N	N	N	N	N	U	C	PO	C	A	0.272378	S	32
L	A	L	A	N	N	N	N	N	N	N	N	N	N	N	U	C	PO	C	M	0.602474	P	42
L	L	N	A	N	N	N	N	N	N	N	N	N	N	N	U	C	PO	C	E	0.602474	M	43
U	N	N	A	Y	N	N	N	N	N	N	N	N	N	N	U	C	PO	N	E	0.602474	M	46
P	N	N	A	N	N	N	N	N	N	N	N	N	N	N	U	C	PO	C	E	0.602474	R	45
U	N	N	N	Y	N	N	N	N	N	N	N	N	N	N	U	C	PO	C	E	0.602474	R	39
P	L	L	N	N	N	Y	N	Y	N	Y	Y	Y	N	N	U	C	PO	F	A	0.278414	P	49
P	L	N	N	N	N	N	N	N	N	N	N	N	N	N	U	C	PO	F	A	0.278414	P	23
L	N	N	N	N	Y	Y	N	N	N	Y	Y	N	N	N	U	C	PO	N	A	0.278414	P	15
P	N	N	N	N	N	N	N	D	D	D	D	D	D	D	U	C	PO	F	A	0.278414	P	21
U	L	L	A	N	N	N	N	N	N	Y	N	N	N	N	U	C	PO	C	E	0.278414	F	38
U	L	L	A	N	N	N	N	N	N	N	N	N	N	N	U	C	PO	N	E	0.278414	F	19
L	L	L	L	N	Y	Y	Y	Y	Y	Y	Y	Y	Y	Y	U	C	PO	C	E	0.278414	P	30
	N	N	A	N	N	N	N	N	N	N	N	N	N	N	U	C	PO	C	A	0.278414	P	33
L	A	A	A	Y	N	N	N	N	N	N	N	N	N	N	U	C	PO	F	E	0.278414	R	37
U	A	A	A	Y	N	N	N	N	N	N	N	N	N	N	U	C	PO	C	E	0.278414	M	26
U	L	A	A	Y	N	N	N	N	N	D	N	N	N	N	U	C	PO	C	E	0.278414	M	27
	A	A	A	N	N	N	N	N	N	Y	N	N	N	N	U	C	PO	C	E	0.72343	P	41
U	A	N	A	N	N	N	N	N	N	N	Y	N	N	N	U	C	PO	C	E	0.72343	M	21
U	A	N	A	Y	N	N	N	N	N	N	N	N	N	N	U	C	PO	F	E	0.72343	S	27
U	N	A	A	N	N	N	N	N	N	N	N	N	N	N	U	C	PO	N	E	0.72343	S	22
L	L	L	A	N	N	N	N	N	N	Y	N	N	N	N	U	C	PO	C	M	0.172028	R	26
H	A	N	A	Y	N	N	N	N	N	N	N	N	N	N	U	C	PO	C	E	0.172028	F	27
P	N	N	N	N	N	N	N	N	N	N	N	N	N	N	U	C	PO	F	E	0.172028	P	36
U	A	A	A	Y	N	N	N	N	N	N	N	N	N	N	U	C	PO	C	E	0.172028	F	40
U	A	N	A	N	N	N	N	N	N	N	N	N	N	N	U	C	PO	C	E	0.172028	F	18
U	A	N	A	N	N	N	N	N	N	N	N	N	N	N	U	C	PO	N	E	0.686193	F	23
P	N	N	A	Y	N	Y	N	N	N	Y	Y	Y	N	N	U	C	PO	N	E	0.686193	F	21
U	A	A	A	N	N	N	N	N	N	N	N	N	N	N	U	C	PO	F	E	0.686193	M	29
P	N	N	A	N	N	Y	Y	Y	N	N	N	N	N	N	U	C	PO	C	E	0.686193	S	45
U	N	N	A	N	Y	N	N	N	N	Y	N	N	N	N	U	C	PO	C	E	0.686193	S	39
U	N	N	A	Y	N	N	D	D	D	Y	Y	D	D	D	U	C	PO	N	E	0.686193	S	18
P	N	N	A	N	N	N	N	N	N	N	N	N	N	N	U	C	PO	C	E	0.686193	P	42
L	L	L	L	N	N	N	N	N	N	Y	N	N	N	N	U	C	PO	C	E	0.686193	F	44
U	N	N	A	N	N	N	N	N	N	N	N	N	N	N	U	C	PO	N	E	0.686193	F	25
H	A	A	A	N	N	N	N	N	N	N	N	N	N	N	U	C	PO	C	E	0.229994	M	45
L	A	L	A	Y	N	N	N	N	N	N	N	N	N	N	U	C	PO	C	E	0.229994	F	40
U	A	L	A	Y	N	N	N	N	N	Y	N	N	N	N	U	C	PO	N	E	0.229994	M	16
L	A	A	A	N	N	N	N	N	N	N	N	N	N	N	U	C	PO	C	E	0.229994	M	36
U	A	A	A	N	Y	Y	N	N	N	Y	Y	Y	N	N	U	C	PO	N	E	0.229994	P	33
U	A	A	A	N	N	N	N	N	N	N	N	N	N	N	U	C	PO	C	E	0.229994	S	32
L	N	N	N	N	N	N	N	D	D	D	D	N	N	N	U	C	PO	C	E	0.623599	P	37
U	A	A	A	Y	N	N	N	N	N	N	N	N	N	N	U	C	PO	C	E	0.623599	S	31
L	A	A	A	N	N	Y	N	N	N	Y	Y	N	N	N	U	C	PO	C	E	0.623599	S	44
P	A	N	N	Y	N	Y	N	N	N	Y	D	D	D	D	U	C	PO	C	M	0.623599	P	37
L	N	N	A	Y	N	N	N	N	N	N	N	N	N	N	U	C	PO	N	M	0.623599	P	15
L	A	A	A	Y	N	N	N	N	N	N	N	N	N	N	U	C	PO	C	E	0.623599	F	26
L	N	L	N	N	N	N	N	N	N	Y	D	N	N	N	R	C	ES	C	E	0.673847	S	26
U	N	N	A	N	N	N	N	N	N	N	N	N	N	N	R	C	ES	C	E	0.673847	M	37
H	A	A	A	Y	N	N	N	N	N	N	N	N	N	N	R	C	ES	N	A	0.673847	P	28
H	N	A	N	Y	N	N	N	N	N	N	N	N	N	N	R	C	ES	N	A	0.673847	P	19
U	N	N	N	Y	N	N	N	N	N	N	N	N	N	N	R	C	ES	C	A	0.673847	R	27
U	A	N	A	N	N	N	N	N	N	N	N	N	N	N	R	C	ES	C	M	0.673847	S	41
U	A	A	A	Y	N	N	N	N	N	N	N	N	N	N	R	C	ES	N	E	0.673847	S	24
L	N	N	A	N	N	Y	N	N	N	Y	Y	N	N	N	R	C	ES	N	E	0.673847	M	48
U	N	A	A	N	N	Y	N	D	N	Y	N	N	N	N	R	C	ES	N	E	0.673847	M	29
U	A	A	A	Y	N	N	N	N	N	N	N	N	N	N	R	C	ES	C	E	0.673847	M	27
U	A	A	A	Y	N	Y	N	N	N	Y	N	N	N	N	R	C	ES	N	E	0.673847	M	15
U	A	A	A	N	N	N	N	N	N	N	N	Y	N	N	R	C	ES	C	E	0.673847	S	27
U	L	N	N	N	N	N	N	N	N	N	N	N	N	N	R	C	ES	C	E	1.20516	M	47
L	N	N	A	N	D	D	N	D	N	N	D	N	D	N	R	C	ES	N	E	1.20516	F	43
U	N	N	A	N	N	N	N	N	N	N	N	N	N	N	R	C	ES	C	E	1.20516	S	30
L	A	A	A	Y	N	N	Y	N	N	N	N	N	N	N	R	C	ES	C	E	1.20516	M	36
H	A	A	A	Y	N	N	N	N	N	N	N	N	N	N	R	C	ES	C	A	1.20516	F	43
H	N	N	A	Y	N	N	N	N	N	N	N	N	N	N	R	C	ES	N	A	1.20516	F	18
U	N	A	A	N	N	N	N	N	N	N	N	N	N	N	R	C	ES	N	A	1.20516	F	15
L	A	N	L	N	N	N	N	N	N	N	D	N	N	Y	R	C	ES	C	E	1.20516	S	48
U	A	N	A	Y	N	N	N	N	N	N	N	N	N	N	R	C	ES	C	E	0.478214	F	33
U	L	N	A	Y	N	N	N	N	N	N	N	N	N	N	R	C	ES	C	E	0.478214	R	32
L	A	N	A	Y	N	N	N	N	N	N	N	N	N	N	R	C	ES	C	E	0.478214	R	27
U	N	A	A	Y	N	N	N	N	N	N	N	N	N	N	R	C	ES	C	A	0.478214	F	26
U	N	N	A	N	N	N	N	N	N	N	N	N	N	N	R	C	ES	C	M	0.478214	M	26
H	A	A	A	Y	N	Y	Y	Y	N	Y	Y	Y	Y	Y	R	C	ES	C	A	0.478214	M	29
L	N	N	N	Y	N	N	N	N	N	N	N	Y	N	N	R	C	ES	C	E	0.478214	P	27
U	A	N	A	Y	N	N	N	N	N	N	N	N	N	N	R	C	ES	C	E	1.8606	R	45
U	N	N	A	Y	N	N	N	N	Y	N	N	N	N	N	R	C	ES	N	E	1.8606	R	16
U	A	A	A	N	N	N	N	N	N	Y	N	N	N	N	R	C	ES	N	A	1.8606	M	43
U	A	A	A	Y	N	Y	Y	Y	N	Y	N	N	Y	N	R	C	ES	N	A	1.8606	M	20
U	A	A	A	N	N	N	N	N	N	N	N	N	N	N	R	C	ES	C	E	1.8606	P	21
U	N	A	A	Y	N	N	N	N	N	N	N	N	N	N	R	C	ES	C	E	1.8606	S	41
U	A	N	A	Y	N	N	N	N	N	N	N	N	N	N	R	C	ES	N	E	1.8606	F	16
U	N	A	A	N	N	N	N	N	N	N	N	N	N	N	R	C	ES	C	E	1.8606	F	44
U	A	A	A	Y	N	N	N	N	N	N	N	N	N	N	R	C	ES	N	E	1.8606	F	18
U	N	A	A	Y	N	N	N	N	N	N	N	N	N	N	R	C	ES	C	A	0.726698	R	38
H	A	A	L	Y	N	N	N	N	N	N	N	N	N	N	R	C	ES	N	E	0.726698	M	23
U	A	A	A	Y	N	N	Y	N	N	N	N	N	N	N	R	C	ES	C	A	0.726698	R	38
H	A	A	A	Y	N	N	Y	N	N	Y	N	N	N	N	R	C	ES	N	A	0.726698	R	20
H	L	L	A	Y	N	N	N	N	N	N	N	N	N	N	R	C	ES	C	E	0.726698	R	38
H	A	L	A	Y	N	N	N	N	N	N	N	N	N	N	R	C	ES	C	E	0.726698	S	24
L	N	N	N	N	N	N	N	N	N	Y	N	N	N	N	R	C	ES	C	E	0.726698	P	37
U	L	N	N	N	N	N	N	N	N	N	N	N	N	N	R	C	ES	N	E	0.726698	P	20
U	A	N	A	Y	N	N	N	D	Y	N	N	N	N	N	R	C	ES	C	E	1.64171	M	22
P	N	A	A	Y	N	Y	Y	Y	Y	Y	Y	Y	Y	Y	R	C	ES	C	E	1.64171	P	46
L	N	N	A	N	Y	Y	Y	N	N	D	Y	Y	Y	N	R	C	ES	C	E	1.64171	P	24
L	L	A	A	Y	N	N	N	N	N	N	N	N	N	N	R	C	ES	C	E	1.64171	F	48
L	L	N	N	N	N	N	N	N	N	N	N	N	N	N	R	C	ES	N	E	1.64171	F	23
U	N	A	A	Y	N	Y	N	N	N	N	N	Y	N	N	R	C	ES	N	E	1.64171	S	23
H	A	A	N	Y	N	N	N	N	N	N	N	N	N	N	R	C	ES	C	A	1.64171	M	37
H	A	L	A	Y	N	N	N	N	N	N	N	N	N	N	R	C	ES	N	M	1.64171	R	17
U	N	N	L	N	N	N	N	N	N	N	N	N	N	N	R	C	ES	C	A	1.64171	F	32
U	A	N	A	N	N	N	N	N	N	Y	N	N	N	N	R	C	ES	C	A	0.872038	S	30
U	A	L	A	Y	N	N	N	N	N	N	N	N	N	N	R	C	ES	C	E	0.872038	M	28
U	L	L	A	Y	N	N	N	N	N	N	N	N	N	N	R	C	ES	C	A	0.872038	R	37
H	L	L	A	Y	N	N	N	N	N	N	N	N	N	N	R	C	ES	F	A	0.872038	F	42
U	L	L	L	Y	N	N	N	N	N	N	N	N	N	N	R	C	ES	C	A	0.872038	F	19
U	L	N	A	Y	N	N	N	N	N	N	N	N	N	N	R	C	ES	N	A	0.872038	F	18
U	L	L	A	Y	N	N	N	N	N	N	N	N	N	N	R	C	ES	N	A	0.872038	F	15
U	N	A	A	N	N	N	N	N	N	N	N	N	N	N	R	C	ES	F	A	0.872038	M	46
U	L	L	L	Y	N	N	N	N	N	N	N	N	N	N	R	C	ES	C	A	0.872038	M	30
L	A	N	A	Y	Y	Y	Y	Y	Y	Y	Y	Y	Y	Y	R	C	ES	C	A	0.872038	R	25
H	A	N	L	Y	N	N	N	N	N	N	N	N	N	N	R	C	ES	N	A	1.44105	R	48
U	L	N	A	Y	N	N	N	N	N	N	N	N	N	N	R	C	ES	C	E	1.44105	F	46
H	A	L	A	Y	N	N	N	N	N	N	N	N	Y	N	R	C	ES	N	E	1.44105	F	29
U	A	A	A	Y	N	N	N	N	N	N	N	N	N	N	R	C	ES	C	E	1.44105	P	18
U	A	N	A	Y	N	N	D	N	N	N	N	N	N	N	R	C	ES	C	A	1.44105	R	29
U	L	A	N	Y	N	N	N	N	N	N	N	N	N	N	R	C	ES	C	M	1.44105	M	41
U	N	L	N	Y	N	N	N	N	N	N	N	N	N	N	R	C	ES	F	M	1.44105	M	21
U	N	N	N	Y	N	D	N	N	N	N	N	N	N	N	R	C	ES	C	M	1.44105	M	16
U	N	A	A	N	N	N	N	N	N	D	N	N	N	D	R	C	ES	C	A	1.44105	F	25
U	N	N	A	Y	N	N	N	N	N	N	N	N	N	N	R	C	ES	C	E	1.44105	R	40
U	N	N	A	Y	N	N	N	N	N	N	N	N	N	N	R	C	ES	N	E	1.44105	R	16
H	A	A	A	Y	N	N	N	N	N	N	N	N	N	N	R	C	ES	C	A	1.44105	F	40
U	A	A	L	Y	N	N	N	N	N	N	N	N	N	N	R	C	ES	N	A	1.44105	F	16
P	N	A	L	N	N	N	N	N	N	N	N	N	N	N	R	C	ES	C	E	0.553158	M	38
L	A	A	A	Y	N	N	N	N	N	N	N	N	N	N	R	C	ES	N	E	0.553158	M	15
L	A	N	A	N	N	N	N	N	N	Y	N	N	N	N	R	C	ES	C	M	0.553158	F	42
U	A	N	A	Y	N	N	N	N	N	N	D	N	N	N	R	C	ES	C	M	0.553158	F	21
U	A	A	A	Y	N	N	N	N	N	N	N	N	N	N	R	C	ES	C	M	0.553158	M	28
U	L	L	A	Y	N	N	N	N	N	N	N	N	N	N	R	C	ES	C	M	0.553158	M	26
P	A	N	A	Y	N	N	N	N	N	N	N	N	N	N	R	C	ES	C	E	0.553158	F	33
U	A	N	A	N	N	N	Y	N	Y	Y	N	N	N	N	R	C	ES	C	E	0.553158	M	43
U	L	N	A	Y	N	N	N	N	N	N	N	N	N	N	R	C	ES	C	E	0.553158	R	34
P	L	N	L	N	N	Y	N	N	N	Y	N	Y	Y	N	R	C	ES	F	E	1.54124	F	42
H	A	N	A	Y	N	N	N	N	N	N	N	N	N	N	R	C	ES	N	E	1.54124	F	20
L	N	N	N	N	N	N	N	N	N	N	N	N	N	N	R	C	ES	C	E	1.54124	R	40
U	N	N	A	N	N	N	N	N	N	N	N	N	N	N	R	C	ES	C	M	1.54124	S	36
U	N	A	A	Y	N	N	N	N	N	N	N	N	N	N	R	C	ES	N	M	1.54124	S	15
U	N	A	A	N	N	N	N	N	N	N	N	N	N	N	R	C	ES	C	E	1.54124	R	36
U	N	A	A	Y	N	N	N	N	N	N	N	N	N	N	R	C	ES	C	E	1.54124	R	31
	N	N	N	N	N	N	N	N	N	N	N	N	N	N	R	C	ES	C	E	1.54124	S	43
U	A	N	A	Y	N	N	N	N	N	N	N	N	N	N	R	C	ES	C	E	1.54124	F	38
P	A	N	A	N	N	N	N	N	N	N	N	N	N	N	R	C	ES	C	E	1.54124	F	47
U	A	N	A	Y	N	N	N	N	N	N	N	N	N	N	R	C	ES	N	E	1.54124	F	21
H	A	A	L	Y	N	N	N	N	N	N	N	N	N	N	R	C	ES	C	M	1.54124	F	37
U	A	A	A	N	N	N	N	N	N	N	N	N	N	N	R	C	ES	C	E	0.602628	M	28
L	L	N	A	N	N	N	N	N	N	N	N	N	N	N	R	C	ES	C	E	0.602628	P	32
L	N	N	A	N	N	N	N	Y	N	N	N	Y	N	N	R	C	ES	N	E	1.47487	R	48
U	A	A	A	Y	N	N	N	N	N	N	N	N	N	N	R	C	ES	C	E	1.47487	R	25
H	A	A	A	Y	N	N	N	N	N	N	N	N	N	N	R	C	ES	C	E	1.47487	R	45
H	N	N	A	Y	N	N	N	N	N	N	N	N	N	N	R	C	ES	N	E	1.47487	R	18
L	N	N	A	N	N	N	N	N	N	N	Y	Y	N	N	R	C	ES	C	E	1.47487	F	40
U	A	N	A	Y	N	N	N	N	N	N	N	N	N	N	R	C	ES	C	E	1.47487	F	36
	N	N	A	N	N	N	N	N	N	N	N	N	N	N	R	C	ES	C	E	0.769203	P	20
P	L	L	A	Y	N	N	N	N	N	N	N	N	N	N	R	C	ES	C	E	0.769203	M	46
U	N	N	A	Y	N	N	N	N	N	N	N	N	N	N	R	C	ES	C	E	0.769203	F	25
U	A	N	A	N	N	N	N	N	N	N	N	N	N	N	R	C	ES	C	E	0.769203	M	28
U	A	L	A	Y	N	N	N	N	N	N	N	N	N	N	R	C	ES	C	E	0.769203	R	29
L	N	A	A	Y	N	N	N	N	N	N	N	N	N	N	R	C	ES	C	E	1.47444	R	37
U	A	A	L	Y	N	N	N	N	N	N	N	N	N	N	R	C	ES	N	E	1.47444	R	20
U	N	A	A	Y	N	N	N	N	N	N	N	N	N	N	R	C	ES	N	E	1.47444	R	17
U	N	N	N	N	N	N	N	N	N	N	N	N	N	N	R	C	ES	C	E	1.47444	S	45
L	L	A	N	N	N	Y	Y	N	N	Y	N	D	N	N	R	C	ES	C	E	1.47444	S	37
U	L	A	A	Y	N	N	N	N	N	N	N	N	N	N	R	C	ES	N	E	1.47444	S	19
U	L	N	N	N	Y	Y	Y	Y	N	Y	Y	N	N	N	R	C	ES	C	E	1.47444	F	33
L	L	N	A	N	N	N	N	N	N	N	N	N	N	N	R	C	ES	C	E	1.47444	F	41
L	N	A	A	Y	N	Y	N	N	N	D	Y	N	N	N	R	C	ES	C	E	1.47444	M	49
H	A	A	A	Y	N	N	N	N	N	N	N	N	N	N	R	C	ES	F	A	0.8594	P	28
H	A	A	A	Y	N	N	N	N	N	N	N	N	N	N	R	C	ES	C	A	0.8594	S	25
L	N	N	N	N	N	N	N	N	N	D	N	N	N	N	R	C	ES	C	A	0.8594	M	34
L	A	A	A	N	N	N	N	N	N	N	N	N	N	N	R	C	ES	C	A	0.8594	S	49
U	L	N	L	N	N	N	N	N	N	N	N	N	N	N	R	C	ES	C	A	0.8594	S	27
L	A	N	A	Y	N	N	N	N	N	N	N	N	N	N	R	C	ES	C	M	0.8594	S	39
H	L	A	A	Y	N	N	N	N	N	N	N	N	N	N	R	C	ES	C	A	0.8594	R	30
U	A	A	A	Y	N	N	N	N	N	N	N	N	N	N	R	C	ES	C	A	0.8594	R	47
L	A	N	A	N	N	N	N	N	N	N	N	N	N	N	R	C	ES	N	E	1.90105	P	34
P	N	A	A	N	N	N	N	N	N	Y	N	N	N	N	R	C	ES	N	A	1.90105	M	45
L	N	N	N	N	Y	Y	Y	Y	N	Y	Y	Y	N	N	R	C	ES	N	A	1.90105	M	26
H	A	A	A	N	N	N	N	N	N	N	N	N	N	N	R	C	ES	C	A	1.90105	M	45
H	A	A	A	Y	N	N	N	N	N	N	N	N	N	N	R	C	ES	N	A	1.90105	M	23
H	N	A	N	Y	N	N	N	N	N	N	N	N	N	N	R	C	ES	N	A	1.90105	M	21
H	A	A	A	Y	N	N	N	N	N	N	N	N	N	N	R	C	ES	C	A	1.90105	R	37
P	N	N	N	N	N	N	N	N	Y	N	Y	N	Y	N	R	C	ES	C	E	1.90105	P	49
H	A	A	A	Y	N	N	N	N	N	N	N	N	N	N	R	C	ES	F	M	1.90105	F	26
U	A	A	A	Y	N	N	N	N	N	N	N	N	N	N	R	C	ES	F	A	1.90105	S	44
L	N	A	A	N	N	N	N	N	N	N	N	N	N	N	R	C	ES	N	A	1.90105	S	28
H	N	A	A	Y	Y	Y	Y	N	N	Y	Y	N	N	Y	R	C	ES	N	A	1.90105	S	18
U	N	A	A	Y	N	Y	N	N	N	N	N	Y	N	N	R	C	ES	N	A	1.90105	S	17
U	A	A	A	Y	N	N	N	Y	N	N	N	N	N	N	R	C	ES	C	A	1.90105	R	48
U	A	A	A	Y	N	Y	N	N	N	N	N	N	N	N	R	C	ES	N	A	1.90105	R	15
H	N	N	A	N	N	N	N	N	N	N	N	N	N	N	R	C	ES	F	A	0.933403	R	46
L	L	L	A	Y	N	N	N	N	N	N	N	N	N	N	R	C	ES	C	E	0.933403	M	33
U	A	A	L	Y	N	N	N	N	N	Y	N	N	N	N	R	C	ES	C	M	0.933403	S	36
U	A	A	A	Y	D	D	N	N	N	D	D	N	D	N	R	C	ES	F	M	0.933403	S	15
U	A	A	A	N	N	N	N	N	N	N	N	N	N	N	R	C	ES	C	A	0.933403	M	22
U	A	A	A	Y	N	N	N	N	N	N	N	N	N	N	R	C	ES	C	A	0.933403	R	37
U	N	L	A	N	N	N	N	N	N	N	N	N	N	N	R	C	ES	N	A	0.933403	R	17
U	L	N	A	N	N	N	N	N	N	N	N	N	N	N	R	C	ES	C	A	0.933403	S	32
U	A	N	N	N	N	N	N	N	N	N	N	N	N	N	R	C	ES	N	A	0.933403	P	47
U	N	N	N	Y	N	N	N	N	N	N	N	N	N	N	R	C	ES	N	A	0.933403	P	16
L	A	A	A	Y	N	N	N	N	N	N	N	N	N	N	R	C	ES	C	A	0.933403	P	27
H	N	A	A	Y	N	N	N	N	N	N	N	N	N	N	R	C	ES	C	A	1.69521	F	36
L	A	N	A	Y	N	N	N	N	N	N	N	N	N	N	R	C	ES	C	A	1.69521	S	47
H	N	L	N	N	N	N	N	N	N	N	N	N	N	N	R	C	ES	C	A	1.69521	F	25
H	A	A	A	Y	N	N	N	N	N	N	N	N	N	N	R	C	ES	N	A	1.69521	M	43
U	L	L	A	N	N	N	N	N	N	N	N	N	N	N	R	C	ES	N	A	1.69521	R	48
U	A	A	N	N	N	N	N	N	N	N	N	N	N	N	R	C	ES	C	A	1.69521	R	26
L	A	A	N	N	Y	Y	Y	Y	N	Y	Y	Y	N	N	R	C	ES	C	E	0.576514	M	39
U	N	N	A	Y	N	N	N	N	N	N	N	N	N	N	R	C	ES	C	E	0.576514	M	28
U	A	A	A	Y	N	N	N	N	N	D	N	N	N	N	R	C	ES	C	E	0.576514	M	33
U	A	N	A	N	N	N	N	N	N	N	N	N	N	N	R	C	ES	C	E	0.576514	F	45
U	A	N	A	N	N	N	N	N	N	N	N	N	N	N	R	C	ES	C	E	0.576514	F	19
L	A	A	N	N	N	N	N	N	N	N	N	N	N	N	R	C	ES	C	E	2.54282	S	46
L	A	N	A	Y	N	N	N	N	N	N	N	N	N	N	R	C	ES	C	E	2.54282	F	22
U	A	N	A	N	N	N	N	N	N	Y	Y	N	N	N	R	C	ES	C	E	2.54282	M	31
U	A	N	A	Y	N	N	N	N	N	N	N	N	N	N	R	C	ES	C	E	2.54282	R	40
L	N	L	A	N	N	N	N	N	N	N	N	N	N	N	R	C	ES	C	E	2.54282	M	46
H	L	A	A	Y	N	N	N	N	N	N	N	N	N	N	R	C	ES	N	E	2.54282	M	21
L	L	A	A	N	N	D	D	D	Y	Y	D	Y	Y	D	R	C	ES	C	E	2.54282	F	34
L	A	N	A	Y	N	N	N	N	N	N	N	N	N	N	R	C	ES	N	M	2.13231	F	41
U	A	A	A	Y	N	N	N	N	N	N	N	N	N	N	R	C	ES	C	M	2.13231	F	21
U	N	N	A	Y	N	N	N	N	N	N	N	N	N	N	R	C	ES	N	M	2.13231	F	15
U	A	A	A	Y	N	D	N	N	N	N	N	N	N	N	R	C	ES	C	A	2.13231	R	34
L	A	A	A	Y	N	N	N	N	D	N	N	Y	N	N	R	C	ES	N	A	2.13231	R	15
U	N	A	N	N	N	N	N	N	N	N	N	N	N	N	R	C	ES	C	M	2.13231	S	42
L	N	L	A	N	N	N	N	N	N	N	N	N	N	N	R	C	ES	N	M	2.13231	S	15
H	N	A	N	Y	N	N	N	N	N	N	N	N	N	N	R	C	ES	C	A	2.13231	F	31
U	L	A	N	N	N	N	N	N	N	N	N	N	N	N	R	C	ES	C	A	2.13231	F	24
U	A	A	L	Y	N	N	N	N	N	N	N	N	N	N	R	C	ES	C	E	2.13231	R	24
U	A	A	A	Y	N	N	N	N	N	N	N	N	N	N	R	C	ES	C	A	2.63798	R	37
U	A	A	A	Y	N	N	N	N	N	N	N	N	N	N	R	C	ES	C	A	2.63798	R	44
U	N	A	A	Y	N	N	N	N	N	N	N	N	N	N	R	C	ES	N	A	2.63798	R	15
U	L	A	A	Y	N	N	N	N	N	N	N	N	N	N	R	C	ES	C	A	2.63798	F	45
L	N	A	A	Y	N	Y	N	N	N	Y	N	N	N	N	R	C	ES	C	A	2.63798	S	34
U	A	A	A	Y	N	N	N	N	N	N	N	N	N	N	R	C	ES	N	A	2.63798	S	17
H	N	A	A	Y	N	N	N	N	N	N	N	N	N	N	R	C	ES	C	A	2.63798	F	39
H	N	A	L	Y	N	N	N	N	N	N	N	N	N	N	R	C	ES	C	A	2.63798	R	24
U	N	A	N	Y	N	N	N	N	N	N	N	N	N	N	R	C	ES	N	A	2.63798	R	18
U	A	A	N	Y	N	N	N	N	N	N	N	N	N	N	R	C	ES	C	A	2.63798	M	41
U	A	A	L	Y	N	N	N	N	N	N	N	N	N	N	R	C	ES	N	A	2.63798	R	23
L	N	L	A	N	N	N	N	N	N	N	N	N	N	N	R	C	ES	C	E	2.63798	M	31
	N	A	A	Y	N	N	N	N	N	Y	N	N	N	N	R	C	ES	C	E	2.63798	P	27
L	N	N	A	N	N	N	N	N	N	N	N	N	N	N	R	C	ES	C	E	0.748359	S	27
U	A	A	A	Y	N	N	N	N	N	N	N	N	N	N	R	C	ES	C	A	0.748359	R	21
H	A	A	A	Y	N	N	N	N	N	N	N	N	N	N	R	C	ES	C	M	0.748359	M	29
P	N	N	N	N	N	N	N	N	N	Y	N	Y	N	N	R	C	ES	C	E	0.748359	M	42
U	L	A	A	Y	N	N	N	Y	N	N	N	N	N	N	R	C	ES	N	E	0.748359	M	25
L	N	L	A	N	N	N	N	N	N	N	N	N	N	N	R	C	ES	C	E	0.748359	M	20
H	N	L	A	Y	N	N	N	N	N	N	N	N	N	N	R	C	ES	C	A	0.748359	R	31
H	A	A	A	Y	N	N	N	N	N	N	N	N	N	N	R	C	ES	C	M	0.748359	R	24
L	N	A	A	N	Y	Y	Y	Y	D	Y	Y	Y	Y	N	R	C	ES	C	E	1.04659	S	41
L	L	N	A	Y	N	N	N	N	N	N	N	N	N	N	R	C	ES	C	E	1.04659	S	31
U	L	L	L	Y	N	N	N	N	N	N	N	N	N	N	R	C	ES	C	A	1.04659	R	30
L	A	A	N	Y	N	N	N	N	N	N	N	N	N	N	R	C	ES	C	E	1.04659	S	32
U	A	A	A	N	N	N	N	N	N	N	N	N	N	N	R	C	ES	C	A	1.04659	F	41
U	A	N	A	Y	N	N	N	D	N	N	N	N	N	N	R	C	ES	C	A	1.04659	F	22
H	A	A	A	Y	N	N	N	N	N	N	N	N	N	N	R	C	ES	C	A	1.04659	F	20
U	L	A	N	Y	N	N	N	N	N	N	N	N	N	N	R	C	ES	C	A	1.04659	M	45
U	A	A	A	Y	N	Y	N	N	N	Y	Y	Y	N	N	R	C	ES	C	A	1.04659	M	18
L	A	N	N	N	N	N	N	N	N	N	N	N	N	N	R	C	ES	F	E	1.04659	S	41
L	N	A	A	Y	N	N	N	N	N	N	N	N	N	N	R	C	ES	C	E	1.04659	M	23
H	A	A	A	Y	N	N	N	N	N	N	N	N	N	N	R	C	ES	C	A	1.04659	R	40
H	N	A	A	Y	N	N	N	N	N	N	N	N	N	N	R	C	ES	N	A	1.04659	R	19
U	L	A	A	Y	N	N	N	N	N	N	N	N	N	N	R	C	ES	C	M	0.632759	F	44
U	L	L	L	Y	N	N	N	N	N	N	N	N	N	N	R	C	ES	C	A	0.632759	F	19
H	N	A	A	Y	N	N	N	N	N	N	N	N	N	N	R	C	ES	C	A	0.632759	R	34
H	A	L	A	N	N	N	N	N	N	N	N	N	N	N	R	C	ES	C	E	0.632759	R	38
H	A	A	A	N	N	N	N	N	N	N	N	N	N	N	R	C	ES	N	E	0.632759	R	44
H	A	A	A	Y	N	N	N	N	N	N	N	N	N	N	R	C	ES	C	A	0.632759	R	44
L	N	A	A	N	Y	D	N	N	N	N	N	N	N	N	R	C	ES	N	M	0.632759	M	26
U	A	A	L	Y	N	N	N	N	N	N	N	N	N	N	R	C	ES	C	M	0.632759	M	24
H	A	A	L	Y	Y	Y	N	N	N	N	N	N	N	N	R	C	ES	C	A	1.59966	R	32
H	N	N	N	Y	N	N	N	N	N	N	N	N	N	N	R	C	ES	C	M	1.59966	F	40
U	N	A	A	Y	N	N	N	N	N	Y	N	Y	N	N	R	C	ES	C	A	1.59966	M	49
U	N	N	A	N	N	N	N	N	N	N	N	N	N	N	R	C	ES	C	E	1.95235	F	45
H	L	L	A	Y	N	N	N	N	N	N	N	N	N	N	R	C	ES	C	A	1.95235	R	38
U	A	A	A	Y	N	N	N	N	N	N	N	N	N	N	R	C	ES	C	E	1.95235	M	22
U	A	N	A	N	N	N	N	N	N	N	N	N	N	N	R	C	ES	N	E	1.95235	M	26
U	A	N	A	N	N	N	N	N	N	N	N	N	N	N	R	C	ES	F	M	1.95235	M	45
H	N	A	A	Y	N	N	N	N	N	N	N	N	N	N	R	C	ES	C	A	3.16468	R	40
H	A	N	A	Y	N	N	N	N	N	N	N	N	N	N	R	C	ES	C	A	3.16468	R	34
U	N	N	A	N	N	N	N	N	N	D	N	N	N	N	R	C	ES	C	M	3.16468	M	42
U	A	A	L	N	N	N	N	N	N	N	N	N	N	N	R	C	ES	C	A	3.16468	F	40
H	L	A	L	Y	N	N	N	N	N	N	N	N	N	N	R	C	ES	C	M	3.16468	M	25
U	A	N	A	Y	N	N	N	N	N	N	N	N	N	N	R	C	ES	C	E	3.16468	M	18
U	A	A	L	N	N	N	N	N	N	N	N	N	N	N	R	C	ES	C	A	3.16468	S	35
L	N	N	A	N	N	N	N	N	N	N	N	N	N	N	R	C	ES	C	M	3.16468	M	49
L	A	N	A	N	N	N	Y	N	Y	N	Y	Y	Y	Y	R	C	ES	C	E	3.16468	F	48
U	N	N	A	Y	N	Y	N	D	N	Y	Y	D	D	N	R	C	ES	N	E	3.16468	F	18
U	N	N	A	N	N	N	N	N	N	N	N	N	N	N	R	C	ES	C	E	3.16468	F	23
L	L	A	A	N	N	N	N	N	N	N	N	N	N	N	R	C	ES	C	E	0.707283	P	25
U	A	N	A	Y	N	N	N	N	N	N	N	N	N	N	R	C	ES	C	E	0.707283	R	40
L	L	N	N	N	N	N	N	N	Y	Y	Y	N	N	N	R	C	ES	C	E	0.707283	P	40
U	A	N	A	Y	N	N	N	N	N	N	N	N	N	N	R	C	ES	C	E	0.707283	R	30
	N	N	N	N	D	D	N	Y	D	Y	Y	Y	Y	Y	R	C	ES	C	E	0.707283	R	30
U	A	N	A	Y	N	Y	N	N	N	Y	Y	Y	N	Y	R	C	ES	C	E	1.61915	S	33
H	L	A	A	Y	N	N	N	N	N	N	N	N	N	N	R	C	ES	C	E	1.61915	F	21
U	A	A	L	Y	N	N	N	N	N	D	N	N	N	N	R	C	ES	N	E	1.61915	S	16
H	A	A	A	Y	N	N	N	N	N	N	N	N	N	N	R	C	ES	C	E	1.61915	R	24
U	A	A	A	Y	N	N	N	N	N	N	N	N	N	N	R	C	ES	C	E	1.61915	R	20
H	A	N	A	Y	N	N	N	N	N	N	N	N	N	N	R	C	ES	C	A	0.877775	R	36
L	N	N	A	Y	N	N	N	N	N	N	N	N	N	N	R	C	ES	C	E	0.877775	S	46
L	L	L	L	N	N	N	N	N	N	N	N	N	N	N	R	C	ES	C	E	0.877775	S	28
L	N	N	A	Y	N	Y	N	N	N	Y	Y	Y	N	N	R	C	ES	C	E	0.877775	S	22
P	N	N	A	N	Y	N	Y	D	N	Y	Y	Y	Y	N	R	C	ES	C	E	0.877775	S	19
L	N	N	A	N	N	N	N	N	N	N	N	N	N	N	R	C	ES	C	A	0.877775	S	39
P	A	A	A	N	N	N	N	Y	N	N	N	N	N	N	R	C	ES	C	E	0.877775	R	42
U	N	N	A	N	N	N	N	N	N	N	N	N	N	N	R	C	ES	N	E	0.877775	R	17
U	A	A	A	N	N	N	N	N	N	N	N	N	N	N	R	C	ES	F	A	0.877775	S	40
U	N	A	A	Y	N	N	N	N	N	N	N	N	N	N	R	C	ES	N	A	0.877775	S	16
U	N	N	A	N	N	N	N	N	N	D	D	N	N	N	R	C	ES	C	E	0.877775	F	40
U	A	N	A	Y	N	N	N	N	Y	N	N	N	N	N	R	C	ES	C	M	1.76267	S	30
L	A	N	A	N	N	N	N	N	N	N	N	N	N	N	R	C	ES	C	E	1.76267	M	49
U	A	A	A	Y	N	Y	N	N	N	N	N	N	N	N	R	C	ES	F	E	1.76267	M	28
L	N	L	A	N	N	Y	Y	Y	N	Y	Y	Y	Y	N	R	C	ES	F	E	1.76267	M	45
U	A	A	A	N	N	N	N	N	N	N	N	N	N	N	R	C	ES	C	M	1.76267	F	22
L	N	A	A	Y	N	N	N	N	N	N	N	N	N	N	R	C	ES	C	M	0.442527	F	44
U	A	A	A	Y	N	N	N	N	N	N	N	N	N	N	R	C	ES	C	M	0.442527	F	21
H	A	A	A	Y	N	N	N	N	N	N	N	N	N	N	R	C	ES	N	A	0.442527	F	25
U	L	N	A	Y	N	Y	N	N	N	N	N	N	N	N	R	C	ES	C	M	0.442527	S	32
U	L	A	A	N	N	N	N	N	N	N	Y	N	N	N	R	C	ES	C	A	0.442527	F	28
H	N	L	A	Y	N	N	N	N	N	N	N	N	N	N	R	C	ES	C	A	0.442527	S	25
U	A	A	A	Y	N	N	N	N	N	N	N	N	N	N	R	C	ES	N	A	0.442527	S	16
H	A	A	A	N	N	N	N	N	N	Y	N	N	N	N	R	C	ES	C	A	0.442527	M	44
L	N	N	A	N	N	N	N	N	N	N	N	N	N	N	R	C	ES	N	M	0.442527	M	42
U	N	A	A	Y	N	N	N	N	N	N	D	N	N	N	R	C	ES	N	M	0.442527	M	16
U	A	N	A	Y	N	Y	N	N	N	Y	Y	N	N	N	R	C	ES	N	M	1.54124	S	40
L	N	A	A	N	N	N	N	N	N	N	N	N	N	N	R	C	ES	C	M	1.54124	S	44
U	L	A	A	Y	N	N	N	N	N	N	N	N	N	Y	R	C	ES	N	M	1.54124	S	19
H	N	A	A	Y	N	N	N	N	N	N	N	N	N	N	R	C	ES	C	A	1.54124	R	27
U	N	A	A	N	N	N	N	N	N	Y	Y	N	N	N	R	C	ES	C	A	1.54124	F	44
L	N	A	N	N	N	Y	N	N	N	N	N	N	N	N	R	C	ES	C	M	1.54124	P	29
U	N	N	A	Y	N	N	N	N	N	N	N	N	N	N	R	C	ES	C	E	1.54124	R	42
U	A	A	A	Y	N	N	N	N	N	N	N	N	N	N	R	C	ES	N	E	1.54124	R	46
U	N	A	A	Y	N	N	N	N	N	N	N	N	N	N	R	C	ES	C	E	1.54124	M	29
U	A	A	A	Y	N	N	N	N	N	N	N	N	N	N	R	C	ES	N	E	1.54124	M	17
P	L	L	A	N	N	N	N	N	N	Y	Y	N	N	N	R	C	ES	C	E	1.54124	R	48
H	L	A	A	Y	N	N	N	N	N	N	N	N	N	N	R	C	ES	N	E	1.54124	R	20
U	A	N	N	Y	N	N	N	N	N	N	N	N	N	N	R	C	ES	C	M	0.496361	S	39
H	L	N	N	Y	N	N	N	N	N	N	N	N	N	N	R	C	ES	N	M	0.496361	S	17
L	N	A	N	N	N	N	N	N	N	N	N	N	N	N	R	C	ES	C	M	0.496361	S	18
H	N	A	A	Y	N	N	N	Y	N	N	N	N	N	N	R	C	ES	N	M	0.496361	M	28
U	N	N	A	Y	N	N	N	N	N	D	N	N	N	N	R	C	ES	F	M	0.496361	P	25
L	N	A	N	N	N	N	N	N	N	N	N	N	N	N	R	C	ES	F	A	0.496361	P	42
L	N	A	A	Y	N	N	N	N	N	Y	N	N	N	N	R	C	ES	N	M	0.496361	M	33
U	N	A	A	Y	N	N	N	N	N	Y	N	N	N	N	R	C	ES	N	M	0.496361	M	17
L	N	A	A	Y	N	N	N	N	N	D	N	N	N	N	R	C	ES	C	A	1.49513	P	39
U	N	A	L	N	N	N	N	N	N	N	N	N	N	N	R	C	ES	C	A	1.49513	P	24
H	A	N	A	N	N	N	N	N	N	N	N	N	N	N	R	C	ES	C	A	1.49513	P	19
U	A	N	A	Y	N	N	N	N	N	N	N	N	N	N	R	C	ES	C	A	0.311442	F	23
U	A	A	A	Y	N	N	N	N	N	N	N	N	N	N	R	C	ES	C	A	0.311442	R	33
U	A	N	A	N	N	N	N	N	N	N	N	N	N	N	R	C	ES	N	A	0.311442	F	36
U	A	L	A	Y	N	N	N	N	N	N	N	N	N	N	R	C	ES	C	A	0.311442	F	23
U	N	A	A	Y	N	N	N	N	N	N	N	N	N	N	R	C	ES	N	M	1.66516	F	18
H	A	A	A	Y	N	N	N	N	N	Y	N	N	N	N	R	C	ES	N	A	1.66516	R	19
U	A	A	A	Y	N	N	N	N	N	N	N	N	N	N	R	C	ES	N	A	1.66516	R	18
U	N	A	L	N	N	N	N	N	N	N	N	N	N	N	R	C	ES	C	E	1.58057	R	27
L	A	A	A	N	N	N	N	N	N	N	N	N	N	N	R	C	ES	F	M	1.58057	F	42
U	A	A	A	N	N	N	N	N	N	N	N	N	N	N	R	C	ES	C	M	1.58057	F	24
L	A	A	A	N	N	N	N	N	N	N	N	N	N	N	R	C	ES	C	E	1.58057	S	47
L	N	A	A	N	N	N	N	N	N	N	N	N	N	N	R	C	ES	F	E	1.58057	S	20
U	L	A	A	N	N	N	N	N	N	N	N	N	N	N	R	C	ES	C	A	1.58057	S	27
L	N	N	A	N	N	N	N	N	N	N	N	N	N	N	R	C	ES	C	E	1.58057	M	47
U	L	L	N	Y	N	N	N	N	N	N	N	N	N	N	R	C	ES	C	E	1.58057	M	22
U	N	N	A	Y	N	N	N	N	N	N	N	N	N	N	R	C	ES	C	E	1.58057	M	24
L	N	L	N	N	N	N	N	N	N	N	N	N	N	N	R	C	ES	C	E	4.14531	F	38
H	N	N	A	Y	N	D	N	N	N	N	N	N	N	N	R	C	ES	C	M	4.14531	R	29
H	N	A	A	Y	N	N	N	N	N	N	N	N	N	N	R	C	ES	N	A	4.14531	F	46
U	N	N	A	N	N	N	N	N	N	N	N	N	N	N	R	C	ES	C	E	4.14531	M	38
U	N	L	A	Y	N	N	N	N	N	N	N	N	N	N	R	C	ES	N	E	4.14531	M	16
L	N	A	A	Y	N	N	N	N	N	N	N	N	N	N	R	C	ES	C	E	1.26009	R	27
U	A	A	A	N	N	N	N	N	N	N	N	N	N	N	R	C	ES	C	M	1.26009	M	25
L	L	A	A	N	N	N	N	N	N	N	N	N	N	N	R	C	ES	C	E	1.26009	R	38
L	N	A	A	N	N	N	N	N	N	N	N	N	N	N	R	C	ES	C	E	1.26009	R	19
L	A	A	A	Y	N	N	N	N	N	N	N	N	N	N	R	C	ES	C	E	1.26009	F	27
U	A	A	A	N	N	N	N	N	N	N	N	N	N	N	R	C	ES	C	A	1.26009	F	45
L	A	N	N	N	N	N	N	N	N	N	N	N	N	N	R	C	ES	C	E	1.26009	S	32
U	A	N	A	Y	N	N	N	N	N	N	N	N	N	N	R	C	ES	N	E	1.26009	S	19
H	L	N	A	Y	N	N	N	N	N	N	N	N	N	N	R	C	ES	C	M	1.26009	R	32
U	N	N	N	Y	N	N	N	N	N	N	N	N	N	N	R	C	ES	C	M	1.26009	R	29
L	N	N	A	N	N	N	N	N	N	N	N	N	N	N	R	C	ES	N	M	4.29799	S	28
L	N	N	A	N	N	N	N	N	N	N	N	N	N	N	R	C	ES	N	M	4.29799	S	25
H	A	A	A	Y	N	N	N	N	N	N	N	N	N	N	R	C	ES	C	E	4.29799	F	24
H	A	N	A	Y	N	N	N	N	N	Y	Y	N	N	N	R	C	ES	C	E	4.29799	S	43
U	N	A	A	N	N	N	N	N	N	N	N	N	N	N	R	C	ES	C	A	0.568559	S	23
H	N	N	N	N	N	N	N	N	N	N	N	N	N	N	R	C	ES	C	M	0.568559	R	31
L	N	N	A	N	N	N	N	N	N	Y	N	N	N	N	R	C	ES	C	E	0.568559	M	25
U	N	A	A	Y	N	N	N	N	N	N	N	N	N	N	R	C	ES	C	E	0.568559	F	25
U	N	A	A	Y	N	N	N	N	N	Y	N	N	N	N	R	C	ES	C	E	0.568559	F	22
U	N	N	A	Y	N	N	N	N	N	N	N	N	N	N	R	C	ES	C	M	0.568559	F	26
U	A	A	A	Y	N	N	N	N	N	Y	N	N	N	N	R	C	ES	C	A	0.568559	R	30
U	N	N	A	Y	N	N	N	N	N	N	N	N	N	N	R	C	ES	N	M	1.06245	S	18
U	L	N	A	Y	N	N	N	N	N	D	N	N	N	N	R	C	ES	C	E	1.06245	R	29
U	L	L	A	Y	N	N	N	N	N	N	N	N	N	N	R	C	ES	N	E	1.06245	R	28
H	N	N	N	N	N	N	N	N	N	N	N	N	N	N	R	C	ES	N	M	1.06245	P	29
U	N	N	A	N	N	N	N	N	N	N	N	N	N	N	R	C	ES	N	E	1.06245	S	16
H	N	N	N	N	N	N	N	N	N	N	N	N	N	N	R	C	ES	N	M	1.06245	R	29
L	N	A	N	N	N	N	N	N	N	N	N	N	N	N	R	C	ES	C	A	0.897033	S	31
U	N	L	L	Y	N	N	N	N	N	N	N	N	N	N	R	C	ES	N	A	0.897033	S	15
U	A	A	A	Y	N	N	N	N	N	N	N	N	N	N	R	C	ES	C	A	0.897033	M	18
U	L	A	A	N	N	N	N	Y	N	N	N	N	N	N	R	C	ES	C	A	0.897033	M	19
L	A	A	A	N	N	N	N	N	N	N	N	N	N	N	R	C	ES	C	A	0.897033	S	38
L	N	A	A	N	N	N	N	Y	N	N	N	N	N	N	R	C	ES	C	M	0.897033	F	34
U	A	A	A	Y	N	N	N	N	N	N	N	N	N	N	R	C	ES	C	A	0.897033	S	27
P	N	A	A	N	N	N	N	N	N	N	N	N	N	N	R	C	ES	F	M	0.897033	P	43
U	A	A	L	Y	N	N	N	N	N	Y	N	N	N	N	R	C	ES	C	M	0.897033	P	19
L	L	N	A	N	N	Y	N	N	N	D	N	N	N	N	R	C	ES	N	A	0.897033	S	31
U	A	A	A	Y	N	N	N	N	N	N	N	N	N	N	R	C	ES	C	M	0.897033	P	22
U	A	A	A	Y	N	N	N	N	N	N	N	N	N	N	R	C	ES	C	E	2.23983	M	44
H	A	A	A	Y	N	N	N	N	N	N	N	N	N	N	R	C	ES	N	E	2.23983	M	18
U	A	A	N	Y	N	N	N	N	N	N	N	N	N	N	R	C	ES	C	A	2.23983	P	44
L	L	A	N	N	N	N	Y	N	N	N	N	N	N	N	R	C	ES	C	A	2.23983	P	29
L	A	A	A	N	N	N	N	N	N	D	N	N	N	N	R	C	ES	C	E	2.23983	S	34
H	N	A	A	Y	N	N	N	N	N	N	N	N	N	N	R	C	ES	C	E	0.628163	R	33
L	N	N	A	N	N	N	N	N	N	N	N	N	N	N	R	C	ES	C	E	0.628163	F	35
L	N	N	N	Y	N	N	N	N	N	N	N	N	N	N	R	C	ES	C	A	0.628163	S	27
L	N	N	N	Y	N	N	N	Y	N	N	N	N	N	N	R	C	ES	C	E	0.628163	R	36
L	N	N	N	N	N	N	N	N	N	N	N	N	N	N	R	C	ES	N	E	0.628163	R	15
H	N	N	N	Y	N	N	N	N	N	N	N	N	N	N	R	C	ES	C	E	0.628163	R	29
L	N	A	N	N	N	Y	N	Y	N	Y	Y	N	Y	N	R	C	ES	F	E	0.628163	M	46
U	N	A	N	Y	N	Y	N	N	N	Y	Y	N	N	N	R	C	ES	C	E	0.628163	M	24
U	A	A	A	N	N	N	N	N	N	N	N	N	N	N	R	C	ES	C	E	1.86848	F	41
U	A	N	A	N	N	N	N	N	N	Y	N	Y	D	N	R	C	ES	C	E	1.86848	R	46
U	A	A	A	Y	N	N	N	N	N	N	N	N	D	N	R	C	ES	C	E	1.86848	M	36
L	L	N	A	N	N	N	Y	N	N	Y	Y	Y	Y	N	R	C	ES	C	E	1.86848	R	47
U	L	N	A	Y	N	N	N	N	N	N	N	N	N	N	R	C	ES	N	E	1.86848	R	15
U	L	L	L	Y	N	N	N	N	N	Y	N	N	N	N	R	C	ES	C	E	1.86848	F	45
U	N	N	L	Y	N	N	N	N	N	N	N	N	N	N	R	C	ES	C	E	1.86848	F	22
U	L	N	L	Y	N	N	N	N	N	N	N	N	N	N	R	C	ES	N	E	1.86848	F	18
P	A	N	A	N	N	N	N	N	N	N	N	N	N	N	R	C	ES	C	E	1.86848	F	35
H	L	A	A	Y	N	N	N	N	N	N	N	N	N	N	R	C	ES	N	E	1.86848	F	19
H	N	N	A	Y	N	N	N	N	N	N	N	N	N	N	R	C	ES	C	A	0.551981	F	45
U	A	L	A	Y	N	N	N	N	N	N	N	N	N	N	R	C	ES	C	E	0.551981	S	38
U	A	N	A	Y	N	N	N	N	N	N	N	N	N	N	R	C	ES	N	E	0.551981	S	15
P	A	N	A	Y	N	N	N	N	N	N	N	N	N	N	R	C	ES	C	E	0.551981	R	48
U	A	N	A	Y	N	N	N	N	N	N	N	N	N	N	R	C	ES	C	E	0.551981	R	27
U	A	N	A	N	N	Y	N	N	N	Y	N	N	N	N	R	C	ES	C	E	0.551981	S	33
U	A	N	N	Y	N	N	N	N	N	N	N	N	N	N	R	C	ES	N	E	0.551981	F	25
H	A	N	A	Y	N	N	N	N	N	N	N	N	N	N	R	C	ES	C	E	0.551981	R	37
L	A	N	N	N	N	N	N	N	N	N	N	N	N	N	R	C	ES	C	E	0.551981	M	45
P	L	A	A	Y	N	N	N	N	N	N	N	N	N	N	R	C	ES	C	E	1.95957	M	46
L	A	A	A	N	Y	Y	N	D	Y	Y	Y	Y	Y	D	R	C	ES	C	E	1.95957	S	32
U	A	L	A	Y	N	N	N	N	N	N	N	N	N	N	R	C	ES	C	E	1.95957	R	24
L	N	N	A	N	Y	D	N	N	N	N	N	N	N	N	R	C	ES	C	E	1.95957	F	48
	N	N	A	N	N	N	N	N	N	N	N	N	N	N	R	C	ES	C	E	1.95957	F	23
H	L	L	A	Y	N	N	N	N	N	N	N	N	N	N	R	C	ES	N	A	0.570179	R	21
H	A	N	A	Y	N	N	N	N	N	N	N	N	N	N	R	C	ES	C	A	0.570179	R	46
U	A	A	L	Y	N	N	N	N	N	N	N	N	N	N	R	C	ES	F	A	0.570179	R	26
U	A	A	A	Y	N	N	N	N	N	N	N	N	N	N	R	C	ES	C	A	0.570179	R	25
U	A	A	A	Y	N	N	N	N	N	N	N	N	N	N	R	C	ES	C	A	0.570179	R	22
U	A	A	A	Y	N	N	N	N	N	N	N	N	N	N	R	C	ES	C	A	0.570179	F	39
L	L	N	N	Y	N	N	D	N	Y	D	D	D	N	N	R	C	ES	C	E	1.64592	R	35
U	N	N	A	Y	N	N	N	N	N	Y	N	N	N	N	R	C	ES	C	E	1.64592	R	17
L	A	A	A	Y	N	N	N	N	N	N	N	N	N	N	R	C	ES	C	A	1.64592	R	32
H	L	A	A	Y	N	N	N	N	N	N	N	N	N	N	R	C	ES	N	A	1.64592	R	21
L	L	A	A	Y	N	Y	N	N	N	Y	N	N	N	N	R	C	ES	C	M	1.13712	M	23
U	A	N	A	Y	N	N	N	N	N	N	N	N	N	N	R	C	ES	C	A	1.13712	F	28
L	A	N	A	Y	N	N	N	N	N	N	N	N	N	N	R	C	ES	N	A	1.13712	F	15
L	L	N	A	Y	N	N	N	N	N	N	N	N	N	N	R	C	ES	C	M	1.13712	M	33
U	A	A	A	Y	N	N	N	N	N	N	N	N	N	N	R	C	ES	C	M	1.13712	R	32
L	L	N	A	Y	N	N	N	N	N	N	N	N	N	N	R	C	ES	C	A	1.13712	S	19
L	A	A	A	Y	N	N	N	N	N	N	N	N	N	N	R	C	ES	C	A	1.13712	M	32
U	A	L	A	Y	N	N	N	D	D	N	N	D	N	N	R	C	ES	N	A	1.13712	M	15
U	A	A	A	Y	N	N	N	N	N	N	N	N	N	N	R	C	ES	C	A	1.13712	F	28
U	A	L	L	Y	N	N	N	D	N	N	N	N	N	N	R	C	ES	C	A	2.09318	M	48
H	A	A	A	Y	N	N	N	N	N	N	N	N	N	N	R	C	ES	C	A	2.09318	R	49
H	A	A	A	Y	N	N	N	N	N	N	N	N	N	N	R	C	ES	C	A	2.09318	R	20
U	A	A	A	Y	N	N	N	N	N	N	N	N	N	N	R	C	ES	C	A	2.09318	F	45
H	N	N	N	Y	N	N	N	N	N	N	N	N	N	N	R	C	ES	N	A	2.09318	F	27
H	A	A	A	Y	N	N	N	N	N	N	N	N	N	N	R	C	ES	N	A	2.09318	F	24
U	A	A	A	Y	N	N	N	N	N	N	N	N	N	N	R	C	ES	C	A	2.09318	F	23
H	N	A	A	Y	N	N	N	N	N	N	N	N	N	N	R	C	ES	C	A	2.09318	S	41
U	A	A	A	Y	N	N	N	N	N	N	N	N	N	N	R	C	ES	C	A	2.09318	M	26
L	A	A	N	N	N	N	N	N	N	N	D	N	N	N	R	C	ES	C	E	0.665208	F	48
L	A	N	N	Y	N	N	N	N	N	N	N	N	N	N	R	C	ES	C	E	0.665208	F	25
H	A	N	A	Y	N	N	N	N	N	N	N	N	N	N	R	C	ES	C	M	0.665208	R	27
U	N	A	A	N	N	N	N	N	N	N	N	N	N	N	R	C	ES	C	E	0.665208	R	46
U	A	N	L	Y	N	N	N	N	N	N	N	N	N	N	R	C	ES	F	E	0.665208	R	22
U	A	N	A	Y	N	N	N	N	N	N	N	N	N	N	R	C	ES	C	E	0.665208	F	28
U	A	A	A	N	N	N	N	N	N	N	N	N	N	N	R	C	ES	C	M	0.665208	F	34
U	A	L	A	Y	D	N	Y	Y	N	N	Y	N	N	N	R	C	ES	C	M	0.665208	F	26
U	A	A	A	N	N	N	N	N	N	N	N	N	N	N	R	C	ES	N	M	0.665208	F	17
H	A	A	A	Y	N	N	N	N	N	N	N	N	N	N	R	C	ES	C	E	2.05143	R	34
U	A	N	A	N	N	N	N	N	N	N	N	N	N	N	R	C	ES	C	E	2.05143	F	49
U	A	N	L	Y	N	N	N	N	N	N	N	N	N	N	R	C	ES	F	E	2.05143	R	38
H	A	A	N	N	N	N	N	N	N	N	N	N	N	N	R	C	ES	C	E	2.05143	R	19
U	A	N	L	Y	N	N	N	N	N	N	N	N	N	N	R	C	ES	N	E	2.05143	R	17
U	L	L	A	Y	Y	N	N	N	N	N	N	N	N	N	R	C	ES	N	A	2.05143	M	23
H	A	A	A	Y	N	N	N	N	N	N	N	N	N	N	R	C	ES	C	E	2.05143	R	26
L	N	L	L	N	N	N	N	N	N	N	N	N	N	N	R	C	ES	C	E	2.05143	R	46
U	A	N	A	N	D	N	N	N	N	N	N	N	N	N	R	C	ES	F	E	2.05143	S	47
L	N	A	A	N	N	N	D	N	N	Y	Y	N	N	N	R	C	ES	C	E	2.05143	S	28
P	N	N	A	N	N	N	N	N	N	N	N	N	N	N	R	C	ES	F	E	2.05143	S	49
L	L	N	A	N	N	N	N	N	N	N	N	N	N	N	R	C	ES	F	E	0.592986	M	24
U	L	N	N	N	N	N	N	N	Y	Y	Y	Y	Y	Y	R	C	ES	C	E	0.592986	M	21
U	A	A	A	Y	N	N	N	N	N	N	N	N	N	N	R	C	ES	F	E	0.592986	F	27
L	N	A	A	N	N	N	N	N	N	N	N	N	N	N	R	C	ES	C	A	0.592986	M	27
L	N	A	A	N	N	N	N	N	N	Y	N	Y	N	N	R	C	ES	C	E	0.592986	M	23
L	N	N	A	N	N	D	Y	N	N	D	Y	N	Y	Y	R	C	ES	C	E	0.592986	S	31
L	N	N	N	N	N	N	N	N	N	N	N	N	N	N	R	C	ES	C	E	0.592986	P	25
L	N	N	A	Y	N	N	N	N	N	N	N	N	N	N	R	C	ES	C	M	0.592986	S	23
L	L	N	A	N	N	N	N	N	N	N	N	N	N	N	R	C	ES	C	M	0.592986	S	20
L	N	N	A	N	N	N	N	N	N	N	N	N	N	N	R	C	ES	C	E	0.592986	S	44
H	A	A	A	Y	N	N	N	N	N	N	N	N	N	N	R	C	ES	C	M	0.697726	M	30
U	A	A	A	Y	N	N	N	N	N	N	N	N	N	N	R	C	ES	N	M	0.697726	M	20
L	A	N	A	N	N	N	N	N	N	Y	D	N	N	N	R	C	ES	C	E	0.697726	M	44
U	A	A	A	Y	N	N	N	N	N	Y	Y	N	N	D	R	C	ES	N	E	0.697726	M	18
U	A	A	A	Y	N	N	Y	N	N	Y	Y	N	Y	N	R	C	ES	N	E	0.697726	M	15
U	N	N	A	Y	N	Y	N	Y	N	Y	Y	N	N	N	R	C	ES	N	E	0.697726	R	17
U	N	A	A	Y	N	D	N	N	N	Y	Y	Y	N	N	R	C	ES	C	E	0.697726	S	39
L	N	A	A	Y	N	Y	D	N	N	Y	Y	Y	Y	N	R	C	ES	C	E	0.697726	S	17
P	N	N	A	N	N	N	N	N	N	N	N	N	N	N	R	C	ES	C	E	0.575714	F	37
L	L	A	N	N	N	N	N	N	N	N	N	N	N	N	R	C	ES	C	E	0.575714	P	38
U	A	A	N	Y	N	N	N	N	N	D	N	N	N	N	R	C	ES	C	E	0.575714	P	18
L	A	A	N	Y	N	N	N	N	N	D	Y	Y	N	N	R	C	ES	N	E	0.575714	P	15
U	N	N	L	N	N	N	N	N	N	N	N	N	N	N	R	C	ES	C	E	0.575714	P	23
L	A	N	A	Y	N	N	N	N	N	N	N	N	N	N	R	C	ES	C	E	0.575714	M	48
H	A	L	A	Y	N	N	N	N	N	N	N	N	N	N	R	C	ES	C	E	0.575714	M	17
P	A	A	N	N	N	N	N	N	N	N	N	N	N	N	R	C	ES	C	M	0.575714	P	24
U	N	N	A	N	N	Y	N	N	N	Y	N	Y	N	N	R	C	ES	C	A	0.575714	M	39
U	A	N	A	Y	N	N	N	N	N	N	N	N	N	N	R	C	ES	C	A	0.575714	M	19
U	L	N	A	Y	N	N	N	N	N	N	N	N	N	N	R	C	ES	C	E	0.575714	R	39
U	A	N	N	Y	N	N	N	N	N	D	N	N	N	N	R	C	ES	C	E	1.62577	S	32
U	A	A	N	Y	N	Y	Y	N	N	D	D	D	N	N	R	C	ES	C	E	1.62577	M	25
L	N	A	A	N	N	N	N	N	N	N	N	N	N	N	R	C	ES	C	E	1.62577	R	26
L	A	N	N	N	N	N	N	N	N	N	N	N	N	N	R	C	ES	C	A	1.62577	P	36
H	A	N	A	Y	N	N	N	N	N	N	N	N	N	N	R	C	ES	C	E	1.62577	R	33
L	A	A	A	N	N	N	N	N	N	N	N	N	N	N	R	C	ES	C	A	1.62577	R	44
H	A	A	A	Y	N	N	N	N	N	N	N	N	N	N	R	C	ES	C	A	1.62577	R	22
U	A	N	N	Y	N	N	N	N	N	N	N	N	N	N	R	C	ES	N	M	1.62577	S	30
U	N	L	A	Y	N	N	N	N	N	Y	N	N	N	N	R	C	ES	C	E	0.482102	F	24
P	N	N	N	N	N	N	N	N	N	N	N	N	N	N	R	C	ES	F	E	0.482102	P	47
U	N	N	N	Y	N	N	N	N	N	N	N	N	N	N	R	C	ES	N	E	0.482102	P	15
L	A	A	N	Y	N	N	N	N	N	N	N	N	N	N	R	C	ES	N	E	0.482102	P	34
L	A	A	A	N	N	N	N	N	N	Y	D	D	N	D	R	C	ES	C	E	0.482102	S	24
U	L	L	N	Y	N	N	N	N	N	N	N	N	N	N	R	C	ES	C	M	0.482102	P	24
U	A	A	L	Y	N	N	N	N	N	N	N	N	Y	N	R	C	ES	C	E	1.97405	M	24
L	A	A	A	N	N	N	N	N	N	N	N	N	N	N	R	C	ES	C	E	1.97405	F	46
U	A	L	A	Y	N	D	N	N	N	D	N	D	N	N	R	C	ES	N	E	1.97405	F	32
U	L	N	A	Y	N	N	N	N	N	N	N	N	N	N	R	C	ES	N	E	1.97405	M	17
U	N	N	A	N	N	N	N	N	N	D	N	N	N	N	R	C	ES	C	E	0.826374	R	34
U	A	N	A	N	N	N	N	N	N	N	N	N	N	N	R	C	ES	C	E	0.826374	S	39
U	N	A	N	Y	N	N	N	N	N	N	N	N	N	N	R	C	ES	N	E	0.826374	S	17
U	A	N	A	Y	N	N	N	N	N	N	N	N	N	N	R	C	ES	N	E	0.826374	F	17
P	L	A	A	Y	N	Y	N	N	N	N	Y	N	N	N	R	C	ES	C	E	0.826374	M	26
H	A	N	A	Y	N	N	N	N	N	N	N	N	N	N	R	C	ES	F	A	0.826374	R	25
L	N	A	A	N	N	N	N	N	N	N	N	N	N	N	R	C	ES	C	E	2.62119	F	35
H	A	N	N	N	N	N	N	D	Y	N	Y	Y	N	N	R	C	ES	C	E	2.62119	R	47
L	A	N	A	N	N	N	N	N	N	Y	Y	N	D	Y	R	C	ES	F	E	2.62119	F	42
U	N	N	N	N	N	N	N	N	N	N	N	N	N	N	R	C	ES	C	E	2.62119	R	42
H	A	A	L	Y	N	N	N	N	N	N	N	N	N	N	R	C	ES	C	A	2.62119	F	22
L	N	A	A	N	D	D	N	N	D	N	Y	N	D	N	R	C	ES	F	E	0.869346	S	44
U	A	A	A	N	N	N	N	N	N	N	N	N	N	N	R	C	ES	C	E	0.869346	S	27
U	A	A	A	N	N	N	N	N	N	Y	N	N	N	N	R	C	ES	C	A	0.869346	F	31
U	L	N	N	Y	N	N	N	N	N	N	N	N	N	N	R	C	ES	C	E	0.869346	S	24
H	A	A	L	Y	N	N	N	N	N	N	N	N	N	N	R	C	ES	N	A	0.869346	R	23
L	A	A	A	N	N	N	N	N	N	N	N	N	N	N	R	C	ES	C	E	2.10179	S	49
L	A	A	A	Y	Y	N	N	N	N	Y	N	Y	N	N	R	C	ES	N	E	2.10179	M	16
L	L	N	A	Y	N	N	N	N	N	N	N	N	N	N	R	C	ES	C	E	2.10179	F	31
U	A	N	A	Y	N	N	N	N	N	N	N	N	N	N	R	C	ES	C	A	2.10179	F	23
U	A	A	A	Y	N	N	N	Y	N	N	N	N	N	N	R	C	ES	C	E	2.10179	R	30
U	A	A	L	Y	N	N	N	N	N	N	N	N	N	N	R	C	ES	C	E	2.10179	R	21
	N	N	A	N	N	N	N	N	N	N	N	N	N	N	R	C	ES	C	E	2.10179	M	44
L	L	A	L	Y	Y	N	Y	Y	N	N	Y	Y	N	N	R	C	ES	C	E	2.10179	M	19
U	L	N	L	Y	N	N	N	N	N	N	N	D	N	N	R	C	ES	C	M	0.91564	P	29
H	A	N	A	Y	N	N	N	N	N	N	N	N	N	N	R	C	ES	N	A	0.91564	F	36
L	A	N	A	N	N	Y	N	N	D	N	N	Y	N	N	R	C	ES	C	E	0.91564	R	34
U	N	N	A	Y	N	N	N	N	N	N	N	N	N	N	R	C	ES	F	A	0.91564	F	21
U	A	A	A	Y	N	N	Y	N	N	N	N	N	N	N	R	C	ES	C	A	0.91564	P	33
U	L	N	N	Y	N	N	D	D	N	N	N	N	N	N	R	C	ES	N	A	0.91564	P	16
U	A	A	A	Y	N	N	N	N	N	N	N	N	N	N	R	C	ES	C	A	0.91564	S	29
H	L	N	A	Y	N	N	N	N	N	N	N	N	N	N	R	C	ES	C	E	1.87155	R	42
L	L	N	N	Y	N	N	N	N	N	N	Y	Y	N	N	R	C	ES	C	M	1.87155	P	32
H	A	A	A	Y	N	N	N	N	N	N	N	N	N	N	R	C	ES	N	A	1.87155	R	20
H	A	A	N	Y	N	N	N	N	N	N	N	N	N	N	R	C	ES	C	A	1.87155	F	33
H	A	A	A	Y	N	N	N	N	N	N	N	N	N	N	R	C	ES	C	A	1.87155	F	31
U	A	A	A	N	N	N	N	N	N	N	N	N	N	N	R	C	ES	C	M	1.87155	R	45
H	A	A	A	Y	N	N	N	N	N	N	N	N	N	N	R	C	ES	C	E	2.1485	F	30
U	L	A	A	Y	N	N	N	N	N	N	N	N	N	N	R	C	ES	C	E	2.1485	S	30
H	N	A	A	Y	N	N	N	N	N	N	N	N	N	N	R	C	ES	C	A	2.1485	F	28
U	N	A	A	N	N	N	N	N	N	N	N	N	Y	N	R	C	ES	M	E	2.1485	F	21
L	L	A	A	Y	N	D	N	N	N	N	N	N	N	N	R	C	ES	C	E	2.1485	S	19
P	N	N	A	N	N	N	N	N	N	N	N	N	N	N	R	C	ES	C	M	2.1485	S	33
H	A	A	A	Y	N	N	N	N	N	N	N	N	N	N	R	C	ES	C	M	2.1485	R	34
U	A	A	A	Y	N	N	N	N	N	N	N	N	N	N	R	C	ES	C	E	3.7212	R	45
U	A	A	A	Y	N	N	N	N	N	N	N	N	N	N	R	C	ES	N	E	3.7212	R	25
L	L	A	A	Y	N	N	N	N	N	N	N	N	N	N	R	C	ES	C	M	3.7212	M	42
U	A	L	A	Y	N	Y	N	N	N	N	N	N	N	N	R	C	ES	C	M	3.7212	M	16
L	L	N	N	Y	N	N	N	N	N	N	N	N	N	N	R	C	ES	C	E	3.7212	S	25
U	A	A	A	Y	N	N	N	N	N	N	N	N	N	N	R	C	ES	F	E	3.7212	F	34
U	N	N	A	Y	N	N	N	N	N	N	N	N	N	N	R	C	ES	C	E	3.7212	F	26
L	L	N	L	N	N	N	N	N	N	N	N	N	N	N	R	C	ES	C	E	3.7212	S	47
U	A	N	N	N	N	Y	N	N	N	D	D	D	N	N	R	C	ES	C	A	1.00008	M	25
H	A	A	A	Y	N	N	N	N	N	N	N	N	N	N	R	C	ES	C	M	1.00008	R	33
L	A	N	A	Y	N	N	N	N	N	N	N	N	N	N	R	C	ES	C	E	1.00008	F	24
U	A	N	A	Y	N	N	N	N	N	N	N	N	N	N	R	C	ES	C	E	1.00008	F	22
L	A	A	A	N	N	N	N	D	N	N	N	N	N	N	R	C	ES	C	M	1.00008	M	29
U	A	N	A	Y	N	N	N	N	N	D	D	N	N	N	R	C	ES	C	A	1.00008	R	21
H	A	A	A	N	N	N	N	N	D	Y	Y	Y	N	N	R	C	ES	N	E	1.9492	R	22
U	N	A	A	Y	N	N	N	N	N	N	N	N	N	N	R	C	ES	C	E	0.751249	S	31
L	N	N	A	Y	N	N	N	N	N	N	N	N	N	N	R	C	ES	C	M	0.751249	M	30
H	A	A	A	Y	N	N	N	N	N	N	N	N	N	N	R	C	ES	C	E	0.751249	R	28
L	N	N	A	Y	N	N	N	N	N	N	N	N	N	N	R	C	ES	C	E	2.18746	S	42
N	A	A	A	N	N	N	N	N	N	N	N	N	N	N	R	C	ES	C	M	2.18746	P	42
L	A	N	A	N	N	Y	N	N	N	N	N	N	N	N	R	C	ES	C	E	2.18746	S	26
H	L	N	A	Y	N	N	N	N	N	N	N	N	N	N	R	C	ES	F	E	2.18746	F	36
H	L	L	A	N	N	N	N	N	N	N	N	N	N	N	R	C	ES	N	E	2.18746	F	44
L	A	A	A	Y	N	N	N	N	N	N	N	N	N	N	R	C	ES	C	M	0.433188	S	29
U	L	A	A	N	N	N	N	N	N	N	N	N	N	N	R	C	ES	C	M	0.433188	S	37
L	L	N	A	N	N	N	N	N	N	N	N	N	N	N	R	C	ES	C	A	0.433188	P	24
L	N	A	A	N	N	N	N	N	N	N	N	N	N	N	R	C	ES	C	E	0.433188	S	40
U	A	A	A	Y	N	N	N	N	N	N	N	N	N	N	R	C	ES	N	A	0.433188	S	20
L	L	N	A	N	N	N	N	N	N	N	N	N	N	N	R	C	ES	C	E	1.5948	F	29
P	N	L	A	N	N	N	N	N	N	N	N	N	N	N	R	C	ES	C	A	1.5948	P	43
U	A	N	A	N	Y	Y	Y	N	N	Y	Y	Y	N	N	R	C	ES	N	A	1.5948	P	15
H	L	A	A	Y	N	N	N	N	N	N	N	N	N	N	R	C	ES	C	M	1.5948	R	31
L	N	N	L	Y	N	N	N	N	N	N	N	N	N	N	R	C	ES	C	A	1.5948	M	48
U	L	L	L	Y	N	N	N	N	N	N	N	N	N	N	R	C	ES	N	A	1.5948	M	15
L	N	N	N	N	N	N	N	N	N	N	N	N	N	N	R	C	ES	C	M	0.707918	P	45
U	A	A	A	Y	N	N	N	N	N	N	N	N	N	N	R	C	ES	N	M	0.707918	P	25
L	N	N	A	N	N	N	N	N	N	N	N	N	N	N	R	C	ES	C	A	0.707918	M	47
U	A	A	A	Y	N	N	N	N	N	N	N	N	N	N	R	C	ES	C	A	0.707918	M	24
U	A	L	A	Y	N	N	N	N	N	N	N	N	N	N	R	C	ES	C	E	0.707918	F	32
U	A	N	A	Y	N	N	N	N	N	N	N	N	N	N	R	C	ES	F	E	0.707918	F	19
U	A	A	A	Y	N	N	N	N	N	N	N	N	N	N	R	C	ES	C	A	0.707918	M	27
U	N	A	N	N	N	Y	N	N	N	N	Y	Y	N	N	R	C	ES	C	A	0.707918	S	38
U	L	A	A	Y	N	N	N	N	N	N	N	N	N	N	R	C	ES	C	A	0.707918	S	27
U	A	A	A	N	N	N	N	N	N	N	N	N	N	N	R	C	ES	F	A	0.707918	S	26
U	A	A	A	N	N	N	N	N	N	N	N	N	N	N	R	C	ES	N	A	0.707918	S	24
U	A	A	A	Y	N	Y	N	N	N	N	N	N	N	N	R	C	ES	N	A	0.707918	S	15
U	A	A	A	Y	N	N	N	N	N	N	N	N	N	N	R	C	ES	C	M	1.37977	R	49
U	A	A	N	N	N	N	N	N	N	N	N	N	N	N	R	C	ES	C	A	1.37977	S	27
P	N	A	A	N	N	N	N	N	N	N	N	N	N	N	R	C	ES	C	E	1.37977	M	28
U	N	A	A	Y	N	N	N	N	N	N	N	N	N	N	R	C	ES	N	M	1.37977	F	15
P	A	N	N	Y	N	N	N	N	N	D	Y	N	N	N	R	C	ES	C	E	1.37977	S	28
U	A	A	A	Y	N	Y	N	N	N	N	N	D	N	Y	R	C	ES	F	E	3.58053	S	20
H	A	N	L	Y	N	N	N	N	N	N	N	N	N	N	R	C	ES	F	E	3.58053	R	44
U	A	N	A	Y	N	N	N	N	N	N	N	N	N	N	R	C	ES	C	M	3.58053	R	31
U	A	N	A	Y	N	N	N	N	N	N	N	N	N	N	R	C	ES	N	M	3.58053	R	16
U	A	A	N	N	N	Y	N	N	N	N	Y	Y	N	N	R	C	ES	C	E	3.58053	R	28
P	N	N	A	N	N	N	N	N	N	N	N	N	N	N	R	C	ES	C	E	5.06147	F	41
U	A	N	A	Y	N	N	N	N	N	Y	N	N	N	N	R	C	ES	C	E	5.06147	F	24
L	L	N	A	Y	N	N	N	N	N	N	Y	Y	N	N	R	C	ES	C	M	5.06147	R	17
L	A	A	N	Y	N	Y	Y	Y	N	Y	Y	Y	Y	Y	R	C	ES	C	E	1.23539	S	34
U	N	A	A	N	N	N	N	N	N	N	N	N	N	N	R	C	ES	C	A	1.23539	R	45
L	N	A	A	N	N	D	N	N	N	N	N	N	N	N	R	C	ES	C	E	1.23539	F	32
P	N	N	N	N	N	Y	N	N	Y	N	N	N	N	N	R	C	ES	C	M	1.23539	P	42
U	N	A	N	Y	N	N	N	N	N	N	N	N	N	N	R	C	ES	C	E	1.23539	R	30
L	A	A	A	Y	N	N	N	N	N	N	N	N	N	N	R	C	ES	C	E	1.23539	F	23
P	L	A	A	N	N	N	N	N	N	N	N	N	N	N	R	C	ES	C	E	1.5948	R	39
H	A	A	A	Y	N	N	N	N	N	N	N	N	N	N	R	C	ES	C	A	1.5948	R	42
U	N	A	A	Y	N	N	N	N	N	Y	N	N	N	N	R	C	ES	C	E	1.5948	M	21
U	A	A	A	Y	N	N	N	N	N	N	N	N	N	N	R	C	ES	C	E	1.5948	R	33
L	N	A	N	Y	N	N	N	N	N	N	N	N	N	N	R	C	ES	C	E	1.5948	R	36
L	A	N	A	Y	N	N	N	N	N	N	N	N	N	N	R	C	ES	N	E	1.5948	R	15
U	A	A	A	Y	N	N	N	N	N	N	N	N	N	N	R	C	ES	C	A	1.5948	R	22
U	A	N	A	Y	N	N	N	N	N	N	N	N	N	N	R	C	ES	F	A	1.20059	F	26
U	A	A	A	Y	N	N	Y	N	N	N	N	N	N	N	R	C	ES	C	M	1.20059	F	27
U	L	N	A	N	N	N	N	N	N	N	N	N	N	N	R	C	ES	C	A	1.20059	S	44
U	L	N	A	Y	N	N	N	N	N	N	N	N	N	N	R	C	ES	C	E	1.20059	F	21
U	A	N	A	Y	N	N	N	N	N	N	N	N	N	N	R	C	ES	C	A	1.20059	P	32
L	N	N	N	Y	N	N	N	N	N	N	N	N	N	N	R	C	ES	C	E	1.10064	M	47
P	N	N	A	Y	N	N	N	N	N	N	N	N	N	N	R	C	ES	N	E	1.10064	M	23
U	A	N	A	Y	N	N	N	N	N	N	N	N	N	N	R	C	ES	C	A	1.10064	M	43
U	N	L	N	N	N	N	N	N	N	N	N	N	N	N	R	C	ES	F	M	1.10064	M	38
U	N	A	A	Y	N	N	N	N	N	N	N	N	N	N	R	C	ES	C	E	1.10064	R	25
L	L	A	A	Y	N	N	N	N	N	N	N	N	N	N	R	C	ES	C	E	1.10064	M	27
U	N	A	A	Y	N	N	N	N	N	N	N	N	N	N	R	C	ES	F	E	1.10064	M	34
H	N	N	N	Y	Y	N	N	N	N	N	N	N	N	N	R	C	ES	C	E	1.10064	R	22
L	A	A	A	N	N	N	N	N	N	Y	N	N	N	N	R	C	ES	C	E	1.10064	R	44
U	N	N	A	Y	N	N	N	N	N	Y	N	N	N	N	R	C	ES	C	E	1.10064	M	24
L	N	N	A	N	N	N	N	N	N	N	N	N	N	N	R	C	ES	N	E	1.10064	M	15
U	N	N	A	Y	N	N	N	N	N	N	N	N	N	N	R	C	ES	C	E	1.57385	F	44
L	N	N	N	N	N	N	N	N	N	N	N	N	N	N	R	C	ES	C	E	1.57385	F	47
L	L	N	L	N	N	N	N	N	N	N	N	N	N	N	R	C	ES	C	E	1.57385	P	46
P	A	N	L	N	Y	Y	N	N	N	Y	N	Y	N	N	R	C	ES	F	E	1.57385	P	28
P	L	N	A	N	N	N	N	N	N	N	N	N	N	N	R	C	ES	C	E	1.57385	F	41
H	A	A	A	Y	N	N	N	N	N	N	N	N	N	N	R	C	ES	N	E	1.57385	F	19
U	L	N	N	Y	N	N	N	N	N	N	N	N	N	N	R	C	ES	N	E	1.57385	S	21
H	N	A	A	Y	N	N	N	N	N	N	N	N	N	N	R	C	ES	C	A	1.57385	R	42
U	A	A	A	Y	N	N	N	N	N	Y	Y	Y	N	N	R	C	ES	N	E	1.79688	S	16
L	N	N	N	N	N	D	N	N	N	N	N	Y	N	N	R	C	ES	C	E	1.79688	S	48
L	N	N	N	N	N	N	N	N	N	D	N	N	N	N	R	C	ES	C	E	1.79688	S	20
U	A	N	A	N	Y	Y	N	N	N	Y	Y	Y	N	Y	R	C	ES	C	E	1.79688	M	32
U	N	A	A	N	N	N	N	N	N	N	N	N	N	N	R	C	ES	C	E	1.79688	P	35
U	N	A	A	N	N	N	Y	N	N	N	D	N	N	N	R	C	ES	C	M	1.79688	M	36
U	A	A	A	Y	N	N	N	N	N	N	N	N	N	N	R	C	ES	C	M	1.79688	F	34
L	L	N	N	Y	N	N	N	N	N	N	N	N	N	N	R	C	ES	N	M	1.79688	F	15
P	N	N	N	Y	N	N	N	N	N	N	N	N	N	N	R	C	ES	C	M	1.79688	M	46
U	A	A	A	Y	N	N	N	N	N	N	N	N	N	N	R	C	ES	F	A	1.79688	F	21
	N	L	A	N	Y	Y	N	N	N	Y	Y	Y	N	N	R	C	ES	C	E	1.79688	P	44
U	L	A	A	Y	N	N	N	N	N	Y	N	Y	Y	N	R	C	ES	N	E	1.79688	P	21
U	N	L	A	N	N	N	N	N	N	N	N	N	N	N	R	C	ES	C	A	0.936293	F	29
L	N	N	A	N	N	N	N	N	N	N	N	N	N	N	R	C	ES	C	E	0.936293	F	24
P	N	A	A	N	N	N	N	N	N	N	N	N	N	N	R	C	ES	C	E	0.936293	S	23
	N	N	A	Y	N	N	N	N	N	Y	Y	N	N	N	R	C	ES	C	E	0.936293	F	42
U	A	A	A	Y	N	Y	N	N	N	Y	Y	N	N	Y	R	C	ES	C	E	0.936293	F	20
U	A	A	A	Y	N	N	N	N	N	Y	N	N	N	N	R	C	ES	N	E	0.936293	F	17
U	N	N	A	N	N	N	N	N	N	N	N	N	N	N	R	C	ES	C	E	0.936293	F	35
U	A	N	N	Y	N	N	N	N	N	N	N	N	N	N	R	C	ES	C	A	0.936293	S	22
P	N	N	A	N	N	N	N	Y	N	N	N	N	N	N	R	C	ES	C	E	2.58526	S	47
P	N	A	A	N	N	N	N	N	N	N	N	N	N	N	R	C	ES	N	M	2.58526	P	15
U	N	A	A	Y	N	N	N	N	N	N	N	N	N	N	R	C	ES	C	A	2.58526	M	32
U	A	N	A	Y	N	Y	N	N	N	N	Y	Y	N	N	R	C	ES	F	E	2.58526	R	27
H	A	A	A	N	Y	N	N	N	N	N	N	N	N	N	R	C	ES	C	M	2.58526	R	44
L	L	N	N	N	N	N	N	N	N	N	N	N	N	N	R	C	ES	C	E	0.91613	M	42
U	N	A	A	Y	N	N	N	N	N	N	N	N	N	N	R	C	ES	C	E	0.91613	R	24
L	N	A	N	Y	N	N	N	N	N	N	N	N	N	N	R	C	ES	C	E	0.91613	F	29
L	A	N	L	N	N	N	N	N	N	N	N	N	N	N	R	C	ES	C	M	0.91613	S	18
P	A	N	A	N	N	N	N	N	N	N	N	N	N	N	R	C	ES	C	E	0.91613	F	43
P	A	N	N	Y	N	N	N	N	N	N	N	N	N	N	R	C	ES	C	A	1.72471	P	38
L	A	N	A	Y	N	N	N	N	N	N	N	N	N	N	R	C	ES	N	A	1.72471	M	39
U	A	L	A	Y	N	N	N	N	N	Y	N	N	N	N	R	C	ES	C	A	1.72471	M	23
L	A	N	A	N	N	N	N	N	N	Y	N	Y	N	N	R	C	ES	N	A	1.72471	M	18
H	A	A	N	Y	N	N	N	N	N	N	N	N	N	N	R	C	ES	N	A	1.72471	F	47
U	A	N	A	Y	N	N	N	N	N	N	N	N	N	N	R	C	ES	C	A	1.72471	M	47
L	L	N	L	N	N	N	N	N	N	N	N	N	N	N	R	C	ES	F	M	1.72471	R	47
U	A	N	A	Y	N	N	N	N	N	N	N	N	N	N	R	C	ES	C	M	1.72471	R	27
U	A	N	A	Y	N	N	N	N	N	N	N	N	N	N	R	C	ES	F	M	1.72471	R	20
U	A	A	N	Y	N	N	N	N	N	N	N	N	N	N	R	C	ES	C	M	1.72471	R	19
L	A	A	A	Y	N	N	N	N	N	N	N	N	N	N	R	C	ES	C	E	1.72471	R	39
U	N	N	A	N	N	N	N	N	N	N	N	N	N	N	R	C	ES	C	E	0.766792	M	32
L	N	N	A	N	Y	Y	Y	Y	Y	Y	Y	Y	Y	Y	R	C	ES	C	E	0.766792	R	44
L	N	N	N	Y	N	Y	N	N	N	N	Y	N	N	N	R	C	ES	C	E	0.766792	P	26
L	A	A	N	N	N	N	N	N	N	N	N	N	N	N	R	C	ES	C	M	0.766792	M	46
H	L	A	A	Y	N	N	N	N	N	N	N	N	N	N	R	C	ES	C	M	0.766792	M	20
U	A	A	A	N	N	N	D	D	D	D	D	D	D	D	R	C	ES	C	E	1.42432	M	44
U	A	A	A	Y	N	N	N	N	N	N	N	N	N	N	R	C	ES	C	E	1.42432	M	21
H	L	N	N	N	N	N	N	N	N	N	N	N	N	N	R	C	ES	F	E	1.42432	S	31
H	N	A	N	N	N	N	N	N	N	N	N	N	N	N	R	C	ES	F	E	1.42432	S	20
L	N	N	N	N	N	N	N	N	N	N	N	N	N	N	R	C	ES	C	M	1.42432	S	47
L	A	N	N	N	N	N	N	N	N	N	N	N	N	N	R	C	ES	C	M	1.42432	S	22
	N	N	A	N	N	N	N	N	N	N	N	N	N	N	R	C	ES	C	E	1.42432	M	49
L	N	N	N	N	N	N	N	N	N	N	N	N	N	N	R	C	ES	C	E	1.42432	R	42
H	L	N	A	Y	N	N	N	N	N	N	N	N	N	N	R	C	ES	F	A	0.866763	S	33
L	A	N	N	Y	N	N	N	N	N	Y	N	N	N	N	R	C	ES	C	M	0.866763	P	24
P	N	N	A	N	N	N	N	N	N	N	N	N	N	N	R	C	ES	C	A	0.866763	M	49
U	N	N	N	Y	N	N	N	N	N	N	N	N	N	N	R	C	ES	N	A	0.866763	M	24
U	N	N	A	Y	N	N	N	N	N	N	N	N	N	N	R	C	ES	N	A	0.866763	M	18
L	N	N	N	N	N	N	N	N	N	N	N	N	N	N	R	C	ES	C	M	0.866763	M	25
U	A	N	N	Y	N	N	N	N	N	N	N	N	N	N	R	C	ES	C	A	0.866763	F	26
L	N	A	A	Y	N	N	N	N	N	N	N	N	N	N	R	C	ES	C	A	0.866763	M	48
H	A	N	A	N	N	N	N	N	N	N	N	N	N	N	R	C	ES	C	A	1.91312	F	45
U	N	N	A	Y	N	N	N	N	N	N	N	N	N	N	R	C	ES	C	A	1.91312	P	26
U	L	N	A	Y	N	N	N	N	N	N	N	N	N	N	R	C	ES	F	A	1.91312	P	22
U	L	N	N	Y	N	N	N	N	N	N	N	N	N	N	R	C	ES	C	A	1.91312	R	39
U	A	L	A	Y	N	N	N	N	N	N	N	N	N	N	R	C	ES	N	A	1.91312	R	18
U	A	N	N	Y	N	N	N	N	N	N	N	N	N	N	R	C	ES	N	A	1.91312	R	16
P	A	A	L	N	N	Y	N	N	N	Y	Y	Y	N	N	R	C	ES	C	A	1.91312	S	37
H	A	N	A	Y	N	N	N	N	N	N	N	N	N	N	R	C	ES	C	A	1.91312	F	27
U	N	N	A	Y	N	N	N	N	N	N	N	N	N	N	R	C	ES	C	A	1.91312	M	26
U	A	A	A	Y	N	N	N	N	N	N	N	N	N	N	R	C	ES	C	M	1.91312	M	43
U	L	N	A	Y	N	N	N	D	N	N	N	N	N	N	R	C	ES	C	E	1.91312	M	28
	N	N	N	N	N	N	N	N	N	N	N	N	N	N	R	C	ES	C	E	2.07226	P	25
L	A	N	N	Y	N	N	N	N	N	N	N	N	N	N	R	C	ES	C	E	2.07226	P	47
U	A	N	A	Y	N	N	N	N	N	N	N	N	N	N	R	C	ES	F	E	2.07226	F	42
L	A	A	A	Y	N	N	N	N	N	N	N	N	N	N	R	C	ES	C	M	2.07226	P	38
L	N	A	A	Y	N	N	N	N	N	N	N	N	N	N	R	C	ES	C	M	2.07226	P	19
U	L	L	A	N	N	N	N	N	N	N	N	N	N	N	R	C	ES	N	M	2.07226	P	17
L	N	N	A	N	Y	Y	N	N	N	Y	Y	Y	Y	N	R	C	ES	C	M	2.07226	P	18
P	N	L	A	N	N	Y	D	Y	N	Y	Y	Y	Y	D	R	C	ES	C	E	4.3214	S	41
P	N	A	A	N	N	N	N	N	N	N	D	N	N	N	R	C	ES	C	M	4.3214	S	41
P	N	N	A	N	N	N	N	N	N	N	N	N	N	N	R	C	ES	C	M	1.3011	P	49
P	L	N	N	N	N	N	N	N	N	N	N	N	N	N	R	C	ES	F	A	1.3011	P	44
U	A	N	N	N	N	N	N	N	N	Y	N	N	N	N	R	C	ES	C	A	1.3011	P	39
P	L	A	A	Y	N	N	N	N	N	N	N	N	N	N	R	C	ES	C	A	1.3011	R	47
U	A	A	L	Y	N	N	N	N	N	N	N	N	N	N	R	C	ES	C	A	1.3011	R	28
U	A	N	A	Y	N	N	N	N	N	N	N	N	N	N	R	C	ES	C	A	1.3011	F	20
L	N	A	L	N	Y	Y	D	N	N	Y	Y	Y	D	D	R	C	ES	C	E	1.90019	P	47
L	A	N	A	Y	N	N	N	N	N	N	N	N	N	N	R	C	ES	C	E	1.90019	P	31
L	N	N	A	N	N	N	Y	N	N	N	N	Y	N	N	R	C	ES	N	E	1.90019	P	15
U	A	L	N	Y	N	N	N	N	N	N	N	N	N	N	R	C	ES	F	A	1.90019	M	46
L	L	L	A	N	N	N	N	N	N	Y	N	N	N	N	R	C	ES	C	M	1.90019	S	48
U	L	A	A	N	N	N	N	N	N	N	N	N	N	N	R	C	ES	C	M	1.90019	M	44
U	A	A	A	Y	N	N	N	N	N	N	N	N	N	N	R	C	ES	C	M	1.90019	M	23
U	L	A	L	Y	N	N	N	N	N	N	N	N	N	N	R	C	ES	C	M	1.90019	R	19
U	N	A	A	Y	N	N	N	N	N	N	N	N	N	N	R	C	ES	C	A	1.90019	S	17
U	A	N	A	N	N	N	N	N	N	N	N	N	N	N	R	C	ES	C	A	0.835191	S	25
P	A	N	A	N	N	N	Y	N	N	N	N	N	N	N	R	C	ES	C	E	0.835191	F	49
U	N	A	N	Y	N	Y	N	N	N	Y	Y	Y	N	N	R	C	ES	C	E	0.835191	F	25
U	N	A	A	Y	N	Y	N	N	N	D	N	N	N	N	R	C	ES	C	E	0.835191	F	31
L	L	N	A	N	N	N	N	N	N	N	N	N	N	N	R	C	ES	C	A	0.835191	P	36
U	A	A	A	Y	N	N	N	N	N	Y	Y	N	N	N	R	C	ES	C	E	0.835191	R	35
U	N	N	A	N	N	N	N	N	N	N	N	N	N	N	R	C	ES	C	E	0.835191	F	49
U	A	N	A	Y	N	N	N	N	N	N	N	N	N	N	R	C	ES	C	E	0.835191	F	19
L	A	N	A	N	N	N	N	N	N	N	N	N	N	N	R	C	ES	C	E	0.835191	S	21
P	N	N	A	N	N	N	N	N	N	N	N	N	N	N	R	C	ES	C	E	1.02202	R	49
U	A	A	A	Y	N	N	N	N	N	N	N	N	N	N	R	C	ES	C	E	1.02202	F	45
U	A	A	A	Y	N	N	N	N	N	N	N	N	N	N	R	C	ES	N	E	1.02202	F	16
U	L	A	L	Y	N	N	N	N	N	N	N	N	N	N	R	C	ES	C	E	1.02202	F	33
U	L	L	A	Y	Y	Y	N	N	N	Y	Y	Y	N	N	R	C	ES	C	E	1.02202	S	18
P	L	A	A	Y	N	N	N	N	N	N	N	N	N	N	R	C	ES	C	E	1.02202	F	49
P	A	A	A	N	N	N	N	N	N	N	N	N	N	N	R	C	ES	C	E	1.02202	M	45
L	A	A	A	Y	N	N	N	N	N	N	N	N	N	N	R	C	ES	C	E	0.823591	P	19
L	L	N	A	N	N	D	N	N	N	Y	N	Y	D	D	R	C	ES	C	E	0.823591	P	29
L	A	A	A	N	N	N	N	N	N	N	N	N	Y	N	R	C	ES	F	E	0.823591	P	43
U	N	A	N	Y	N	N	N	N	N	Y	N	D	N	N	R	C	ES	C	E	0.823591	P	19
L	N	A	A	N	N	N	N	N	N	N	N	N	N	N	R	C	ES	C	E	0.823591	P	21
P	N	N	A	N	N	N	N	N	N	N	N	N	N	N	R	C	ES	C	E	1.12113	S	42
U	N	L	A	N	N	N	N	N	N	N	N	N	N	N	R	C	ES	N	E	1.12113	S	22
L	N	A	N	N	N	Y	Y	D	Y	Y	Y	Y	Y	Y	R	C	ES	C	E	1.12113	P	42
L	N	A	A	N	N	D	N	N	N	N	N	N	N	N	R	C	ES	C	E	1.12113	P	43
P	N	A	A	N	N	N	N	N	N	N	N	N	N	N	R	C	ES	C	E	1.12113	P	20
U	A	N	L	N	N	N	N	N	N	N	N	N	N	N	R	C	ES	C	E	0.370616	P	18
U	L	A	A	Y	N	N	N	N	N	N	N	N	N	N	R	C	ES	C	E	0.370616	P	25
P	N	N	N	N	D	D	D	N	N	Y	D	Y	N	D	R	C	ES	C	A	0.370616	P	29
L	L	N	N	N	D	D	D	D	D	D	D	D	D	D	R	C	ES	C	A	0.370616	P	21
U	N	A	A	N	N	N	N	N	N	N	N	N	N	N	R	C	ES	C	E	0.654118	P	47
P	N	N	A	N	N	N	N	N	N	N	N	N	N	N	R	C	ES	C	E	0.654118	S	20
U	N	N	A	N	N	N	N	N	N	N	N	N	N	N	R	C	ES	C	M	0.654118	M	29
U	A	N	N	N	N	N	N	N	N	N	N	N	N	N	R	C	ES	C	A	0.654118	P	25
U	L	N	A	Y	N	Y	N	N	N	Y	Y	Y	N	Y	R	C	ES	N	A	0.780244	S	21
H	N	A	A	Y	N	N	N	N	N	N	N	N	N	N	R	C	ES	C	M	0.780244	S	24
P	N	N	A	N	N	N	N	N	N	N	N	N	N	N	R	C	ES	C	A	0.780244	P	24
L	L	N	N	N	N	N	N	N	N	N	N	N	N	N	R	C	ES	C	A	0.780244	P	24
H	A	A	A	N	N	N	N	N	N	N	N	N	N	N	R	C	ES	C	A	0.780244	S	31
U	A	N	A	Y	N	N	N	N	N	N	N	N	N	Y	R	C	ES	C	E	0.780244	S	23
U	L	N	A	N	N	N	N	N	N	N	N	N	N	N	R	C	ES	F	E	0.780244	S	30
P	N	N	A	N	N	N	N	N	N	N	N	N	N	N	R	C	ES	C	E	2.14459	S	32
U	N	N	L	Y	N	N	N	N	N	N	N	N	N	N	R	C	ES	C	E	2.14459	M	39
U	A	N	L	Y	N	N	N	N	N	N	N	N	N	N	R	C	ES	C	E	0.717321	R	28
P	N	A	A	N	N	N	N	N	N	N	N	N	N	N	R	C	ES	C	E	0.717321	P	49
P	N	A	A	N	N	N	N	N	N	N	N	N	N	N	R	C	ES	C	E	0.717321	S	29
L	A	A	A	Y	N	Y	N	N	N	N	N	Y	Y	N	R	C	ES	N	E	0.717321	S	15
U	A	N	L	Y	N	N	N	N	N	N	N	N	N	N	R	C	ES	C	E	0.717321	S	22
L	N	L	L	N	N	Y	N	N	N	Y	Y	Y	N	N	R	C	ES	C	E	0.717321	S	48
U	A	L	L	Y	N	N	N	N	N	N	N	N	N	N	R	C	ES	C	M	0.717321	F	37
U	A	N	A	N	N	N	N	N	N	N	N	N	N	N	R	C	ES	N	E	1.62052	S	26
L	L	N	A	N	N	N	N	D	N	Y	D	D	D	D	R	C	ES	C	E	1.62052	F	37
U	A	N	A	N	N	N	N	N	N	Y	N	N	N	N	R	C	ES	N	E	1.62052	F	18
U	N	A	A	Y	D	N	N	N	N	N	N	N	N	N	R	C	ES	N	E	1.62052	F	16
H	A	N	A	Y	N	N	N	N	N	N	N	N	N	N	R	C	ES	C	M	1.62052	F	45
U	N	N	A	Y	N	Y	N	N	N	N	N	N	N	N	R	C	ES	F	E	1.62052	R	38
U	N	N	A	Y	N	N	N	N	N	N	N	N	N	N	R	C	ES	C	E	1.62052	R	17
P	L	N	A	N	N	N	N	N	N	N	N	N	N	N	R	C	ES	C	E	1.62052	F	31
U	N	N	A	Y	N	N	N	N	N	Y	Y	N	N	N	R	C	ES	C	E	0.585183	S	29
U	L	A	A	N	N	N	N	N	N	N	N	N	N	N	R	C	ES	C	E	0.585183	M	21
P	N	N	A	N	N	D	D	Y	N	Y	D	D	D	D	R	C	ES	C	E	1.61579	P	37
L	A	N	A	N	D	N	N	Y	N	N	N	D	N	N	R	C	ES	C	E	1.61579	S	49
U	A	N	A	Y	N	N	N	N	N	Y	N	D	N	N	R	C	ES	C	E	1.61579	S	23
P	A	L	L	N	N	Y	Y	N	N	N	N	N	Y	N	R	C	ES	C	M	1.61579	F	47
L	N	A	N	N	N	D	N	N	N	N	N	N	N	N	R	C	ES	C	E	1.61579	F	47
U	L	N	A	Y	N	N	N	N	N	Y	Y	N	N	N	R	C	ES	C	E	1.61579	F	31
L	N	N	A	Y	N	N	N	N	N	N	N	N	N	N	R	C	DE	C	E	2.17324	F	25
L	N	N	A	N	N	N	N	N	N	N	N	N	N	N	R	C	DE	C	M	2.17324	M	31
L	N	N	A	N	N	N	N	N	N	N	Y	Y	N	N	R	C	DE	C	E	2.17324	M	19
U	N	N	N	Y	N	N	N	N	N	N	N	N	N	N	R	C	DE	C	E	2.17324	F	38
L	A	A	A	N	N	N	N	N	N	N	N	N	N	N	R	C	DE	C	E	2.17324	M	27
L	N	N	A	N	N	N	Y	N	N	N	N	N	N	N	R	C	DE	C	E	2.17324	M	35
U	L	N	N	Y	N	Y	N	N	N	N	N	N	N	N	R	C	DE	C	E	2.17324	F	22
P	L	N	A	N	Y	Y	N	N	N	Y	Y	Y	N	N	R	C	DE	C	E	3.33248	S	40
U	A	N	A	Y	N	D	N	N	N	N	N	N	N	N	R	C	DE	C	E	3.33248	F	41
U	L	N	A	Y	N	N	N	N	N	N	N	N	N	N	R	C	DE	C	E	3.33248	F	22
U	L	N	N	Y	N	N	N	N	N	Y	Y	Y	Y	N	R	C	DE	N	E	3.33248	F	20
U	A	L	N	N	N	N	N	N	N	N	N	N	N	N	R	C	DE	N	E	3.33248	F	34
U	L	N	L	Y	N	Y	N	N	N	Y	N	Y	N	N	R	C	DE	N	E	3.33248	F	24
U	L	N	A	Y	N	Y	N	N	N	Y	Y	N	N	N	R	C	DE	C	E	3.33248	M	38
U	A	A	A	N	N	N	N	N	N	N	N	N	N	N	R	C	DE	C	E	1.59603	M	27
U	N	A	A	Y	N	N	N	N	N	N	N	N	N	N	R	C	DE	N	A	1.59603	S	19
U	A	N	A	Y	N	N	N	N	N	N	N	N	N	N	R	C	DE	C	E	1.59603	M	25
H	A	L	A	Y	N	N	N	N	N	N	N	N	N	N	R	C	DE	C	M	1.59603	S	30
	N	N	A	N	N	N	N	N	N	N	N	N	N	N	R	C	DE	C	E	2.80171	P	44
U	N	N	N	N	N	N	N	N	N	N	N	N	N	N	R	C	DE	F	E	2.80171	M	35
P	N	N	A	N	N	N	N	N	N	N	N	N	N	N	R	C	DE	C	E	2.80171	S	32
P	N	N	N	N	N	N	N	N	N	N	N	N	N	N	R	C	DE	C	E	2.07253	P	31
P	L	A	A	N	N	N	N	N	N	N	N	N	N	N	R	C	DE	C	E	2.07253	F	44
U	N	A	A	N	N	N	N	N	N	N	N	N	N	N	R	C	DE	N	E	2.07253	F	19
L	L	L	L	N	N	N	N	N	N	N	N	N	N	N	R	C	DE	C	E	2.07253	F	28
P	N	N	N	N	N	Y	N	N	N	N	N	N	N	N	R	C	DE	C	E	2.07253	S	27
L	N	N	N	N	N	N	N	N	N	N	N	N	N	N	R	C	DE	C	M	2.07253	S	28
U	A	N	A	N	N	N	N	N	N	N	N	N	N	N	R	C	DE	F	E	2.07253	F	42
H	A	A	A	Y	N	N	N	N	N	N	N	N	N	N	R	C	DE	N	E	2.07253	F	19
U	A	A	A	Y	N	N	N	N	N	N	N	N	N	N	R	C	DE	N	E	2.07253	F	17
U	L	A	A	N	N	N	N	N	N	N	N	N	N	N	R	C	DE	C	A	2.07253	R	41
U	N	N	N	Y	N	N	N	N	N	N	N	N	N	N	R	C	DE	F	A	2.07253	R	37
H	L	A	N	Y	N	N	N	N	N	N	N	N	N	N	R	C	DE	N	A	2.07253	R	19
U	N	L	A	Y	N	N	N	N	N	N	N	N	N	N	R	C	DE	C	E	3.01475	R	43
U	A	A	A	Y	N	N	N	N	N	N	N	N	N	N	R	C	DE	C	E	3.01475	R	21
L	L	N	A	N	N	N	N	N	N	N	N	N	N	N	R	C	DE	C	E	3.01475	R	48
U	L	N	A	Y	N	N	N	N	N	N	N	N	N	N	R	C	DE	N	E	3.01475	R	16
L	N	N	A	Y	N	N	N	N	N	N	N	N	N	N	R	C	DE	C	E	3.01475	M	24
P	N	N	L	Y	N	N	N	N	N	N	N	N	N	N	R	C	DE	C	E	3.01475	R	47
U	N	L	A	Y	N	N	N	N	N	N	N	N	N	N	R	C	DE	N	E	3.01475	R	18
U	A	A	A	Y	N	N	N	N	N	N	N	N	N	N	R	C	DE	C	E	3.01475	R	39
U	A	A	A	Y	N	N	N	N	N	N	N	N	N	N	R	C	DE	N	E	3.01475	R	19
L	A	A	A	N	N	N	N	N	N	N	N	N	N	N	R	C	DE	N	E	3.01475	P	15
U	L	A	A	Y	N	N	N	N	N	N	N	N	N	N	R	C	DE	C	M	3.01475	F	22
L	N	N	N	N	N	N	N	N	N	N	N	N	N	N	R	C	DE	C	E	3.01475	M	38
U	A	A	A	Y	N	N	N	N	N	N	N	N	N	N	R	C	DE	C	E	3.01475	R	44
P	N	N	A	N	Y	Y	Y	D	D	D	D	D	D	D	R	C	DE	C	E	3.01475	S	37
U	N	N	A	Y	N	N	N	N	N	N	N	N	N	N	R	C	DE	N	E	3.01475	S	18
L	A	N	A	N	N	N	N	N	N	N	N	N	N	N	R	C	DE	C	M	1.0019	F	25
H	N	N	A	N	N	N	N	N	N	N	N	N	N	N	R	C	DE	N	E	1.0019	R	25
U	N	N	L	N	N	N	N	N	N	N	N	N	N	N	R	C	DE	C	E	1.0019	M	35
H	A	L	A	Y	N	N	N	N	N	N	N	N	N	N	R	C	DE	C	A	1.0019	F	36
U	A	A	A	Y	N	N	N	N	N	N	N	N	N	N	R	C	DE	C	A	1.0019	F	29
U	N	N	A	Y	N	N	N	N	N	N	N	N	N	N	R	C	DE	C	A	1.0019	M	32
U	A	N	L	Y	N	N	N	N	N	N	N	N	N	N	R	C	DE	C	E	1.0019	R	30
L	A	N	A	Y	N	N	N	N	N	N	N	N	N	N	R	C	DE	C	A	3.84082	F	37
L	N	N	A	Y	N	N	N	N	N	N	N	N	N	N	R	C	DE	C	E	3.84082	R	34
U	L	N	A	Y	N	N	N	N	N	N	N	N	N	N	R	C	DE	N	E	3.84082	R	18
L	N	N	N	N	N	N	N	N	N	N	N	N	N	N	R	C	DE	N	E	3.84082	M	20
H	N	A	N	Y	N	N	N	N	N	N	N	N	N	N	R	C	DE	N	E	3.84082	M	17
U	N	A	A	Y	N	N	N	N	N	N	N	N	N	N	R	C	DE	N	E	3.84082	M	22
L	N	N	A	N	N	N	N	N	N	N	N	N	N	N	R	C	DE	N	E	3.84082	S	36
U	A	A	L	Y	N	N	N	N	N	N	N	N	N	N	R	C	DE	N	E	3.84082	S	20
H	L	A	A	Y	N	N	N	N	N	N	N	N	N	N	R	C	DE	C	M	3.84082	M	25
U	L	L	L	Y	N	N	N	N	N	D	D	N	N	N	R	C	DE	C	E	0.726788	R	25
L	A	N	N	N	N	D	D	D	Y	Y	Y	N	N	D	R	C	DE	C	A	0.726788	P	31
L	L	L	N	Y	N	N	N	N	Y	Y	Y	N	N	N	R	C	DE	C	E	0.726788	S	17
L	L	L	L	Y	N	N	N	N	N	N	N	N	N	N	R	C	DE	C	E	0.726788	F	42
H	L	L	A	Y	N	N	N	N	N	N	N	N	N	N	R	C	DE	N	E	0.726788	F	19
L	A	N	A	N	N	N	N	N	N	Y	N	N	N	N	R	C	DE	F	M	0.726788	F	40
U	N	N	A	Y	N	N	N	N	N	N	N	N	N	N	R	C	DE	N	M	0.726788	F	20
P	N	N	N	N	N	N	N	Y	N	Y	N	N	N	N	R	C	DE	C	M	1.98409	P	48
U	A	A	A	Y	N	N	N	N	N	N	N	N	N	D	R	C	DE	C	E	1.98409	F	35
P	N	N	A	N	N	Y	N	Y	N	Y	Y	Y	Y	Y	R	C	DE	C	E	1.98409	F	46
H	A	L	A	Y	N	N	N	N	N	N	N	N	N	N	R	C	DE	C	E	1.98409	F	36
U	A	A	A	Y	N	N	N	N	N	N	N	N	N	N	R	C	DE	N	E	1.98409	F	16
U	L	N	A	Y	N	N	N	N	N	Y	Y	Y	N	N	R	C	DE	C	E	1.98409	S	32
P	N	N	A	Y	N	N	N	N	N	N	N	N	N	N	R	C	DE	C	E	1.98409	S	28
U	A	A	A	Y	N	N	N	N	N	N	N	N	N	N	R	C	DE	F	A	1.98409	R	34
U	A	A	A	Y	N	N	N	N	N	N	N	N	N	N	R	C	DE	C	A	1.98409	M	23
L	L	A	N	N	N	N	N	N	N	N	N	N	N	N	R	C	DE	F	A	1.31011	S	46
L	A	N	A	N	N	N	N	N	N	N	N	N	N	N	R	C	DE	C	A	1.31011	F	49
U	N	N	A	Y	N	N	N	N	N	N	N	N	N	N	R	C	DE	N	A	1.31011	F	18
U	A	N	A	N	N	N	N	N	N	N	N	N	N	N	R	C	DE	C	E	1.31011	F	46
U	N	N	A	Y	N	N	N	N	N	N	N	N	N	N	R	C	DE	F	E	1.31011	M	37
H	A	A	A	Y	N	N	N	N	N	N	N	N	N	N	R	C	DE	C	E	1.31011	F	25
U	A	A	A	Y	Y	N	N	N	N	N	N	N	N	N	R	C	DE	C	E	1.31011	R	32
P	N	N	A	N	Y	Y	Y	N	N	Y	Y	N	Y	N	R	C	DE	C	E	1.31011	S	30
H	N	N	A	Y	N	N	N	N	N	N	N	N	N	N	R	C	DE	N	E	3.36041	R	44
U	A	N	N	N	N	N	N	N	N	N	N	N	N	N	R	C	DE	C	M	3.36041	M	26
U	A	N	L	Y	N	Y	N	N	N	Y	Y	Y	Y	N	R	C	DE	C	E	3.36041	M	42
U	A	N	N	Y	N	N	N	N	N	N	N	N	N	N	R	C	DE	N	E	3.36041	M	15
P	L	N	A	N	N	N	N	N	N	N	N	N	N	N	R	C	DE	C	E	3.36041	M	28
H	L	N	N	Y	N	N	N	N	N	N	N	N	N	N	R	C	DE	N	E	3.36041	F	31
U	N	L	A	Y	N	N	N	N	N	N	N	N	N	N	R	C	DE	F	E	3.36041	F	29
H	A	A	A	Y	N	N	N	N	N	N	N	N	N	N	R	C	DE	N	E	3.36041	F	23
H	N	A	A	Y	N	N	N	N	N	N	N	N	N	N	R	C	DE	N	E	3.36041	F	20
L	L	N	A	Y	N	N	N	N	N	N	N	N	N	N	R	C	DE	N	M	3.36041	S	15
H	N	A	A	Y	N	N	N	N	N	N	N	N	N	N	R	C	DE	C	M	1.49201	R	41
U	L	A	A	Y	N	N	N	N	N	N	N	N	N	N	R	C	DE	C	A	1.49201	M	27
L	N	L	L	N	N	N	Y	N	N	N	N	N	N	N	R	C	DE	N	A	1.49201	M	15
H	A	A	A	Y	N	N	N	N	N	N	N	N	N	N	R	C	DE	C	A	1.49201	M	29
U	N	N	A	Y	N	N	N	N	N	N	N	N	N	N	R	C	DE	C	M	1.49201	F	32
L	N	L	A	N	N	N	N	N	N	N	N	N	N	N	R	C	DE	C	A	1.49201	S	29
L	A	A	L	Y	N	N	N	N	N	N	N	N	N	N	R	C	DE	F	A	1.49201	S	30
H	L	N	L	Y	N	N	N	N	N	N	N	N	N	N	R	C	DE	C	A	1.49201	F	44
H	L	L	A	Y	N	N	N	N	N	N	N	N	N	N	R	C	DE	C	M	3.26839	S	40
H	N	A	A	N	N	N	N	N	N	N	N	N	N	N	R	C	DE	N	M	3.26839	S	18
H	A	L	A	Y	N	N	N	N	N	N	N	N	N	N	R	C	DE	C	A	3.26839	F	35
U	N	L	A	N	N	N	N	Y	N	Y	N	Y	N	N	R	C	DE	C	A	3.26839	M	38
H	A	A	A	Y	N	N	N	N	N	N	N	N	N	N	R	C	DE	C	E	3.26839	R	26
U	N	L	L	Y	N	N	N	N	N	Y	Y	N	N	N	R	C	DE	C	A	3.26839	M	21
H	A	A	A	Y	N	N	N	N	N	N	N	N	N	N	R	C	DE	C	A	3.26839	R	38
L	N	N	A	N	N	N	N	N	N	N	N	N	N	N	R	C	DE	C	E	2.13892	S	47
L	N	N	A	Y	N	N	N	N	N	N	N	N	N	N	R	C	DE	C	E	2.13892	S	19
L	N	N	A	N	N	N	N	N	N	N	N	N	N	N	R	C	DE	C	A	2.13892	M	37
L	A	N	A	Y	N	N	N	N	N	N	N	N	N	N	R	C	DE	C	E	2.13892	R	46
U	A	A	A	Y	N	N	N	N	N	N	N	N	N	N	R	C	DE	N	M	2.13892	S	15
H	L	A	A	Y	N	N	N	N	N	N	N	N	N	N	R	C	DE	C	A	2.13892	S	20
H	A	A	A	Y	N	N	N	N	N	N	N	N	N	N	R	C	DE	F	A	2.13892	S	29
U	A	A	A	Y	N	N	N	N	N	N	N	N	N	N	R	C	DE	N	A	2.13892	S	18
L	N	A	A	Y	N	N	N	N	N	N	N	N	N	N	R	C	DE	F	A	2.13892	S	22
L	L	L	A	Y	N	N	N	N	N	N	N	N	N	N	R	C	DE	C	M	3.04946	R	48
U	A	A	A	Y	N	N	N	N	N	N	N	N	N	N	R	C	DE	C	M	3.04946	R	26
U	L	N	A	Y	N	N	N	N	N	N	N	N	N	N	R	C	DE	N	M	3.04946	R	25
U	N	A	A	N	N	N	N	N	N	N	N	N	N	N	R	C	DE	C	M	3.04946	S	42
H	N	L	A	Y	N	N	N	N	N	N	N	N	N	N	R	C	DE	N	M	3.04946	S	18
U	N	A	A	Y	N	N	N	N	N	N	N	N	N	N	R	C	DE	F	M	3.04946	S	20
L	N	N	A	N	N	N	N	N	N	N	N	N	N	N	R	C	DE	C	E	3.04946	R	43
L	N	N	A	Y	N	N	N	N	N	N	N	N	N	N	R	C	DE	C	E	3.04946	P	43
U	A	A	A	Y	N	N	N	N	N	N	N	N	N	N	R	C	DE	N	A	3.04946	M	19
H	N	N	A	N	N	N	N	N	N	N	N	N	N	N	R	C	DE	N	A	3.04946	M	17
U	L	N	A	Y	N	N	N	N	N	N	N	N	N	N	R	C	DE	F	E	2.74449	M	19
H	L	A	A	Y	N	N	N	N	N	N	N	N	N	N	R	C	DE	C	A	2.74449	S	33
U	N	A	A	Y	N	N	N	N	N	N	N	N	N	N	R	C	DE	C	A	2.74449	R	29
P	N	N	N	N	N	N	N	N	Y	Y	N	N	N	N	R	C	DE	C	E	2.74449	S	33
U	A	A	A	Y	N	N	N	N	N	N	N	N	N	N	R	C	DE	C	E	2.74449	R	24
P	N	N	L	N	N	N	N	N	N	N	N	N	N	N	R	C	DE	C	E	2.74449	M	46
L	N	N	A	Y	N	N	N	N	N	N	N	N	N	N	R	C	DE	C	E	2.74449	M	27
H	A	A	A	Y	N	N	N	N	N	N	N	N	N	N	R	C	DE	C	A	5.15019	F	33
L	L	N	A	Y	N	N	N	N	N	N	N	N	N	N	R	C	DE	C	E	5.15019	M	45
U	N	L	N	Y	N	N	N	N	N	N	N	N	N	N	R	C	DE	N	E	5.15019	M	28
U	A	A	A	N	N	N	N	N	N	N	N	N	N	N	R	C	DE	C	E	5.15019	M	41
H	N	A	A	Y	N	N	N	N	N	N	N	N	N	N	R	C	DE	C	E	5.15019	R	30
U	L	A	A	N	N	N	N	N	N	N	N	N	N	N	R	C	DE	C	E	5.15019	R	40
U	N	A	A	Y	N	N	N	N	N	N	N	N	N	N	R	C	DE	N	E	5.15019	R	17
U	N	N	A	N	N	N	N	N	N	N	N	N	N	N	R	C	DE	C	E	5.15019	F	25
U	L	N	A	Y	N	N	N	N	N	N	N	N	N	N	R	C	DE	C	A	1.72073	F	22
H	N	L	A	Y	N	N	N	N	N	N	N	N	N	N	R	C	DE	C	A	1.72073	R	28
U	A	A	A	Y	N	N	N	N	N	N	N	N	N	N	R	C	DE	C	M	1.72073	F	25
U	A	L	A	Y	N	N	N	N	N	N	N	N	N	N	R	C	DE	C	A	1.72073	M	32
U	A	A	A	Y	N	N	N	N	N	N	N	N	N	N	R	C	DE	C	A	1.72073	M	26
U	N	A	A	N	N	N	N	N	N	N	N	N	N	N	R	C	DE	C	A	1.72073	R	28
U	A	A	A	Y	N	N	N	N	N	N	N	N	N	N	R	C	DE	C	A	1.72073	F	44
U	A	A	A	N	N	N	N	N	N	N	N	N	N	N	R	C	DE	N	A	1.72073	F	22
H	L	A	A	Y	N	N	N	N	N	N	N	N	N	N	R	C	DE	C	A	5.07964	M	26
U	N	A	A	Y	N	N	N	N	N	N	N	N	N	N	R	C	DE	N	A	5.07964	M	17
U	A	A	L	Y	N	N	N	N	N	N	N	N	N	N	R	C	DE	C	A	5.07964	R	47
H	L	A	L	Y	N	N	N	N	N	N	N	N	N	N	R	C	DE	N	A	5.07964	R	17
H	L	L	L	Y	N	N	N	N	N	N	N	N	N	N	R	C	DE	N	M	5.07964	R	22
H	A	L	A	Y	N	N	N	N	N	N	N	N	N	N	R	C	DE	C	A	5.07964	R	40
U	N	N	A	N	N	N	N	N	N	N	N	N	N	N	R	C	DE	C	A	5.07964	F	30
[truncated: 3,888 more rows]
